# Supplementary material for: Gut microbiota and autoimmune thyroid disease: a bidirectional Mendelian randomization study and mediation analysis
Source: Front Microbiol. 2024 Sep 16;15:1443643. doi: 10.3389/fmicb.2024.1443643 (PMC11439789; doi:10.3389/fmicb.2024.1443643)
Supplement: Supplementary file 1 [file Table_1.XLSX]

## Sheet: Table S1
Table S1. Instrumental variables used for 211 gut microbiota taxa and Hashimoto's thyroiditis.
Bacterial taxa (exposure)	SNP	effect_allele	other_allele	Exposure (Bacteria)			Outcome (Hashimoto's thyroiditis)
				beta	se	pval	beta	se	pval
genus.Intestinimonas	rs1000888	C	G	-0.0585038	0.013219	9.71299e-06	0.00455359	0.00795266	0.566924
genus.Intestinimonas	rs10262702	T	C	0.0918017	0.0194885	2.06073e-06	0.0018145	0.0113651	0.873152
genus.Intestinimonas	rs11258178	A	G	0.0660742	0.0134139	6.98195e-07	0.00582234	0.00751623	0.438555
genus.Intestinimonas	rs12226153	A	G	-0.151142	0.0306922	5.12171e-07	-0.00286387	0.0321529	0.929026
genus.Intestinimonas	rs17067892	C	T	0.107194	0.0250013	6.37926e-06	-0.000232573	0.0132812	0.986029
genus.Intestinimonas	rs1859797	G	A	0.060368	0.0131793	4.12235e-06	0.00470247	0.00753738	0.532703
genus.Intestinimonas	rs2276760	A	G	-0.0685234	0.0152546	7.84062e-06	-0.0110107	0.00878984	0.21033
genus.Intestinimonas	rs2731794	C	T	0.120632	0.0257529	1.91744e-06	0.00197969	0.0204749	0.922974
genus.Intestinimonas	rs2930225	G	T	0.0729524	0.0152948	1.34622e-06	0.00643231	0.00888928	0.469309
genus.Intestinimonas	rs4113676	A	C	-0.218507	0.0490152	7.41635e-06	-0.0186486	0.031456	0.553283
genus.Intestinimonas	rs4784055	T	C	-0.175324	0.038599	8.71812e-07	-0.0110196	0.0173087	0.52435
genus.Intestinimonas	rs62240188	G	A	0.130074	0.0267179	2.20308e-06	-0.0108257	0.0129451	0.402996
genus.Intestinimonas	rs6934519	C	T	0.0692373	0.0151154	8.56956e-06	0.000611657	0.00854794	0.942955
genus.Intestinimonas	rs716604	A	G	0.0818068	0.0165992	8.5663e-07	0.0131192	0.00888835	0.139943
genus.Intestinimonas	rs7170984	T	C	-0.0658116	0.0140767	2.98356e-06	-0.015225	0.00834003	0.0679219
genus.Intestinimonas	rs72982915	C	T	0.183158	0.0402743	4.91157e-06	0.036858	0.0162392	0.0232263
genus.Intestinimonas	rs9823439	T	C	-0.0581947	0.0131455	9.85876e-06	0.0148353	0.00753801	0.0490591
genus.Intestinimonas	rs994794	G	C	-0.141905	0.0315074	7.30503e-06	-0.0153641	0.0215661	0.476205
family.Streptococcaceae	rs10028567	C	T	-0.0934027	0.0190343	3.72497e-06	-0.000304522	0.0114806	0.978839
family.Streptococcaceae	rs11110281	T	C	-0.130554	0.0225943	1.40137e-08	-0.00905165	0.0174602	0.604168
family.Streptococcaceae	rs16950051	A	G	0.107008	0.0236973	5.33808e-06	-0.0144386	0.0152835	0.344803
family.Streptococcaceae	rs2370083	G	T	-0.0842751	0.0184509	4.25666e-06	0.0234402	0.015351	0.126773
family.Streptococcaceae	rs2952251	A	G	-0.0639298	0.0126525	3.72237e-07	0.0139993	0.00895867	0.118133
family.Streptococcaceae	rs35344081	G	A	0.0609349	0.0129703	2.63845e-06	0.0172681	0.00851878	0.042656
family.Streptococcaceae	rs395407	G	C	-0.0826855	0.0172536	1.3256e-06	-0.00578505	0.0103375	0.575741
family.Streptococcaceae	rs4968759	A	G	-0.0544035	0.0111271	8.91881e-07	-0.0205297	0.00748746	0.006109
family.Streptococcaceae	rs57646748	G	A	-0.088021	0.019876	7.88359e-06	0.0064976	0.0195396	0.739486
family.Streptococcaceae	rs6563952	G	C	0.0801931	0.0178576	8.70591e-06	-0.000857045	0.012938	0.947185
family.Streptococcaceae	rs6806351	T	C	-0.0619209	0.0135744	6.93793e-06	-0.00140194	0.00905619	0.876976
family.Streptococcaceae	rs72739637	A	G	0.0927983	0.0192021	1.82163e-06	-0.0258638	0.0156256	0.0978791
family.Streptococcaceae	rs76717940	T	A	0.150606	0.0334079	3.08935e-06	-0.00537821	0.0162619	0.740853
family.Streptococcaceae	rs77968078	G	A	-0.0993013	0.0224788	7.9334e-06	-0.00129646	0.0157881	0.934555
family.Streptococcaceae	rs7916711	A	G	0.0959639	0.021545	6.32732e-06	-0.00270527	0.0107918	0.802062
family.Streptococcaceae	rs957755	T	G	-0.0642449	0.0142702	7.4151e-06	-0.0212799	0.010783	0.0484418
family.Streptococcaceae	rs9903102	C	A	-0.0693015	0.0154096	4.91806e-06	0.013651	0.0093596	0.144703
genus.Streptococcus	rs10028567	C	T	-0.0921167	0.0191881	7.30343e-06	-0.000304522	0.0114806	0.978839
genus.Streptococcus	rs10448310	A	G	-0.0517935	0.0111324	3.30706e-06	-0.00859455	0.00782388	0.271985
genus.Streptococcus	rs11110281	T	C	-0.137519	0.0227398	2.58314e-09	-0.00905165	0.0174602	0.604168
genus.Streptococcus	rs11720390	G	A	0.107024	0.0228121	3.59482e-06	-0.0118955	0.0155787	0.445121
genus.Streptococcus	rs11764382	A	G	-0.0695345	0.0143671	1.28631e-06	-0.0213398	0.0107838	0.0478289
genus.Streptococcus	rs17708276	A	G	-0.0793955	0.0170628	3.04096e-06	0.00632999	0.0121089	0.601146
genus.Streptococcus	rs1918540	G	A	0.059639	0.0128148	2.44067e-06	-0.00685739	0.00976591	0.48257
genus.Streptococcus	rs2370083	G	T	-0.0816836	0.0185851	9.75245e-06	0.0234402	0.015351	0.126773
genus.Streptococcus	rs395407	G	C	-0.0792781	0.0173697	4.36503e-06	-0.00578505	0.0103375	0.575741
genus.Streptococcus	rs4968759	A	G	-0.0515109	0.0112068	3.78116e-06	-0.0205297	0.00748746	0.006109
genus.Streptococcus	rs57646748	G	A	-0.0907696	0.0200344	5.4754e-06	0.0064976	0.0195396	0.739486
genus.Streptococcus	rs6563952	G	C	0.0827344	0.0180035	5.82134e-06	-0.000857045	0.012938	0.947185
genus.Streptococcus	rs6806351	T	C	-0.0633829	0.0136647	4.93869e-06	-0.00140194	0.00905619	0.876976
genus.Streptococcus	rs71481756	T	G	0.0931048	0.0207949	6.51476e-06	-1.66946e-05	0.0152005	0.999124
genus.Streptococcus	rs72739637	A	G	0.0959942	0.0193213	1.03307e-06	-0.0258638	0.0156256	0.0978791
genus.Streptococcus	rs7916711	A	G	0.102891	0.0217362	2.71702e-06	-0.00270527	0.0107918	0.802062
genus.Streptococcus	rs9903102	C	A	-0.0709483	0.0155275	4.17998e-06	0.013651	0.0093596	0.144703
class.Lentisphaeria	rs1002941	G	A	0.105025	0.0233484	8.14836e-06	-0.00591899	0.0087181	0.497182
class.Lentisphaeria	rs11770843	C	T	0.109431	0.0234879	1.90729e-06	-0.000751217	0.0079973	0.925162
class.Lentisphaeria	rs17114848	G	A	0.152377	0.0324332	4.05865e-06	-0.00373317	0.0126419	0.767764
class.Lentisphaeria	rs2031282	A	G	0.122369	0.0270329	4.3826e-06	-0.0308689	0.00993605	0.00189152
class.Lentisphaeria	rs2731834	C	G	0.109438	0.023693	4.24358e-06	0.00446061	0.00877503	0.611222
class.Lentisphaeria	rs2825714	A	G	-0.13741	0.0289246	1.72211e-06	-0.000980298	0.0100527	0.922317
class.Lentisphaeria	rs62570196	C	T	-0.21635	0.0439866	1.07926e-06	0.00146498	0.0188175	0.937946
class.Lentisphaeria	rs72640280	A	G	0.220207	0.0486196	5.18035e-06	0.0134003	0.0163581	0.412683
class.Lentisphaeria	rs73113483	T	A	-0.131217	0.0288713	8.66341e-06	-0.0209812	0.0114252	0.0662995
class.Lentisphaeria	rs77599476	A	G	0.230292	0.0480168	1.86133e-06	-0.0181189	0.0164123	0.269599
order.Victivallales	rs1002941	G	A	0.105025	0.0233484	8.14836e-06	-0.00591899	0.0087181	0.497182
order.Victivallales	rs11770843	C	T	0.109431	0.0234879	1.90729e-06	-0.000751217	0.0079973	0.925162
order.Victivallales	rs17114848	G	A	0.152377	0.0324332	4.05865e-06	-0.00373317	0.0126419	0.767764
order.Victivallales	rs2031282	A	G	0.122369	0.0270329	4.3826e-06	-0.0308689	0.00993605	0.00189152
order.Victivallales	rs2731834	C	G	0.109438	0.023693	4.24358e-06	0.00446061	0.00877503	0.611222
order.Victivallales	rs2825714	A	G	-0.13741	0.0289246	1.72211e-06	-0.000980298	0.0100527	0.922317
order.Victivallales	rs62570196	C	T	-0.21635	0.0439866	1.07926e-06	0.00146498	0.0188175	0.937946
order.Victivallales	rs72640280	A	G	0.220207	0.0486196	5.18035e-06	0.0134003	0.0163581	0.412683
order.Victivallales	rs73113483	T	A	-0.131217	0.0288713	8.66341e-06	-0.0209812	0.0114252	0.0662995
order.Victivallales	rs77599476	A	G	0.230292	0.0480168	1.86133e-06	-0.0181189	0.0164123	0.269599
phylum.Lentisphaerae	rs1002941	G	A	0.107661	0.0233382	4.3088e-06	-0.00591899	0.0087181	0.497182
phylum.Lentisphaerae	rs11770843	C	T	0.111896	0.0234776	1.13813e-06	-0.000751217	0.0079973	0.925162
phylum.Lentisphaerae	rs17114848	G	A	0.148972	0.0324162	6.76994e-06	-0.00373317	0.0126419	0.767764
phylum.Lentisphaerae	rs2031282	A	G	0.120412	0.0270263	5.86463e-06	-0.0308689	0.00993605	0.00189152
phylum.Lentisphaerae	rs2731834	C	G	0.109935	0.0236848	3.79601e-06	0.00446061	0.00877503	0.611222
phylum.Lentisphaerae	rs2825714	A	G	-0.138226	0.0289096	1.49772e-06	-0.000980298	0.0100527	0.922317
phylum.Lentisphaerae	rs60995569	T	G	-0.16062	0.0336806	9.19393e-06	0.0230359	0.0120151	0.0552077
phylum.Lentisphaerae	rs62570196	C	T	-0.217203	0.0439621	9.64474e-07	0.00146498	0.0188175	0.937946
phylum.Lentisphaerae	rs72640280	A	G	0.220185	0.0485947	5.19196e-06	0.0134003	0.0163581	0.412683
phylum.Lentisphaerae	rs73113483	T	A	-0.131681	0.0288503	8.79384e-06	-0.0209812	0.0114252	0.0662995
phylum.Lentisphaerae	rs77599476	A	G	0.229981	0.0479918	1.90263e-06	-0.0181189	0.0164123	0.269599
genus.Peptococcus	rs10031059	T	C	-0.121167	0.0225844	1.23637e-07	-0.0230088	0.0088421	0.00926318
genus.Peptococcus	rs11001941	G	A	-0.195611	0.0392217	1.32858e-06	-0.00954222	0.0132814	0.472472
genus.Peptococcus	rs11030569	A	T	-0.17402	0.0374133	3.12991e-06	-0.00731889	0.0113272	0.518195
genus.Peptococcus	rs12069354	C	T	0.16763	0.03795	9.28339e-06	0.0209281	0.0154554	0.175705
genus.Peptococcus	rs2054133	G	A	0.0895433	0.0188332	2.14166e-06	-0.0186431	0.00785676	0.0176502
genus.Peptococcus	rs34282744	G	C	0.191797	0.0399832	1.83535e-06	0.00655746	0.0137823	0.634226
genus.Peptococcus	rs36121075	A	G	-0.14067	0.030628	6.9872e-06	-0.0104732	0.0100127	0.295564
genus.Peptococcus	rs413827	G	A	0.110229	0.0237523	3.30085e-06	-0.00650641	0.00877269	0.458289
genus.Peptococcus	rs5770862	T	C	0.162018	0.0356813	3.21957e-06	-0.0131815	0.012968	0.30941
genus.Peptococcus	rs6918730	G	A	0.135311	0.0289742	1.14732e-06	0.00835118	0.0157588	0.596155
genus.Peptococcus	rs7033353	T	G	0.090152	0.018995	2.21957e-06	0.0109304	0.00750645	0.145354
genus.Peptococcus	rs72850165	T	C	-0.134304	0.0300423	5.74152e-06	0.0404076	0.0139527	0.00377911
genus.Peptococcus	rs74592222	G	A	0.137957	0.0302965	8.55342e-06	0.00343919	0.0117169	0.769122
genus.Peptococcus	rs75754569	C	G	0.181434	0.0319429	1.09884e-08	0.0105882	0.0129285	0.412798
genus.Peptococcus	rs7766680	G	C	0.0976832	0.0214155	3.50768e-06	-0.00593748	0.00894448	0.506809
genus.Peptococcus	rs77681628	C	T	0.200307	0.0387328	2.68836e-07	0.0138636	0.0137993	0.31506
genus.Senegalimassilia	rs10036909	C	T	0.185519	0.0400881	8.05438e-06	0.00802065	0.018958	0.672241
genus.Senegalimassilia	rs11787826	C	A	0.081327	0.0171154	2.63466e-06	-0.0141236	0.00760176	0.0631786
genus.Senegalimassilia	rs1990708	A	C	-0.109619	0.0247785	8.90578e-06	-0.0284311	0.0139518	0.041569
genus.Senegalimassilia	rs2017373	C	T	0.0782258	0.0176841	9.50288e-06	0.0217008	0.00779382	0.0053634
genus.Senegalimassilia	rs7225245	G	A	0.079173	0.0170421	4.18017e-06	3.51635e-05	0.00759824	0.996308
genus.Senegalimassilia	rs72887800	T	A	-0.0822462	0.0175721	2.41534e-06	0.0129534	0.00764551	0.0902173
genus.Hungatella	rs10044993	C	A	0.139547	0.0316748	8.06668e-06	0.0310737	0.0134294	0.0206757
genus.Hungatella	rs13128780	T	C	-0.149725	0.0312777	1.74998e-06	0.00768665	0.00958623	0.422644
genus.Hungatella	rs13249325	T	G	-0.100023	0.0225883	9.69162e-06	0.00638622	0.0075088	0.395048
genus.Hungatella	rs17092615	G	A	0.152235	0.0337867	7.37677e-06	0.000133432	0.0108707	0.990207
genus.Hungatella	rs72759041	G	T	-0.126025	0.0282242	3.86095e-06	0.00207676	0.00925915	0.822529
genus.Howardella	rs10048062	C	T	-0.147352	0.0336531	8.58873e-06	-0.00794211	0.0132323	0.548368
genus.Howardella	rs12452946	A	G	-0.105833	0.0228941	3.80393e-06	-0.0111376	0.00749948	0.137514
genus.Howardella	rs1484873	A	G	-0.227831	0.046335	2.55918e-06	0.0287388	0.010406	0.0057491
genus.Howardella	rs17167098	G	A	-0.169366	0.0352068	1.12323e-06	0.000576764	0.0109405	0.957956
genus.Howardella	rs2154047	C	A	-0.192557	0.0420093	9.97042e-06	-0.00834448	0.013207	0.527503
genus.Howardella	rs36081916	T	C	-0.18123	0.0402987	4.7004e-06	0.0188004	0.0133306	0.158445
genus.Howardella	rs3791893	A	G	0.147035	0.034023	9.49716e-06	-0.00190354	0.0106898	0.858667
genus.Howardella	rs609430	T	G	-0.112045	0.0239328	3.34484e-06	0.0115288	0.00785452	0.142162
genus.Howardella	rs61771805	A	T	-0.136779	0.0296811	4.0274e-06	-0.0132205	0.0117662	0.261185
genus.Howardella	rs672217	G	A	0.164146	0.0349993	3.52468e-06	0.000664657	0.00941449	0.943717
genus.Howardella	rs901099	T	G	-0.12718	0.0250924	6.52858e-07	0.0129549	0.00819319	0.113837
genus.Subdoligranulum	rs10065321	T	C	-0.0512828	0.0108105	2.10155e-06	0.00561363	0.00759673	0.459936
genus.Subdoligranulum	rs10497836	C	T	-0.0524065	0.0118697	8.37954e-06	-0.0185384	0.00913707	0.0424659
genus.Subdoligranulum	rs1667315	G	A	0.0485017	0.0107452	6.72143e-06	0.00443699	0.00768344	0.563619
genus.Subdoligranulum	rs16962433	A	T	0.0855999	0.0189213	7.64534e-06	0.0341295	0.0155248	0.0279216
genus.Subdoligranulum	rs2114677	C	T	-0.104176	0.0230829	2.71726e-06	0.000238414	0.0117373	0.983794
genus.Subdoligranulum	rs2171249	C	T	0.106744	0.0233213	4.50556e-06	-0.0140267	0.0146591	0.338637
genus.Subdoligranulum	rs35940633	G	A	-0.0511008	0.011001	4.21698e-06	-0.00515577	0.00800158	0.519352
genus.Subdoligranulum	rs3761728	T	G	-0.0543458	0.0118866	3.86747e-06	0.0181879	0.00862398	0.0349454
genus.Subdoligranulum	rs4347804	A	G	0.166063	0.0357483	2.18405e-06	-0.0363127	0.0213843	0.0894891
genus.Subdoligranulum	rs6555306	T	C	-0.0740777	0.0155463	2.80664e-06	-0.00519447	0.0107316	0.628361
genus.Subdoligranulum	rs75158211	T	C	-0.072343	0.015933	7.52162e-06	0.00919852	0.0105625	0.383827
genus.Subdoligranulum	rs76528319	G	T	-0.143279	0.0310662	7.41394e-06	0.0168528	0.0135868	0.214836
genus.Subdoligranulum	rs76664262	T	A	0.0834078	0.0185357	4.87344e-06	-0.00527979	0.0119785	0.659377
genus.Coprococcus2	rs10070053	A	G	0.0594312	0.0135375	7.64883e-06	-0.00331982	0.00760567	0.662479
genus.Coprococcus2	rs12634070	T	C	0.0736486	0.0164921	9.95104e-06	0.0141906	0.00858362	0.0982879
genus.Coprococcus2	rs2482516	C	T	0.0754415	0.0164619	4.72333e-06	-0.00511074	0.00899534	0.569931
genus.Coprococcus2	rs35890118	A	G	-0.066536	0.0147661	8.25962e-06	-0.00952148	0.00862547	0.269645
genus.Coprococcus2	rs59936925	A	T	0.117085	0.0233995	9.37545e-07	0.00423316	0.0119457	0.723063
genus.Coprococcus2	rs61823518	A	C	-0.0955381	0.0215724	6.68258e-06	0.00711348	0.0121358	0.557771
genus.Coprococcus2	rs6677933	C	T	-0.0804405	0.0164216	1.18501e-06	-0.0134477	0.0106394	0.206244
genus.Coprococcus2	rs72680320	T	C	-0.0649382	0.013919	2.27115e-06	-0.0114798	0.00795776	0.149135
genus.Coprococcus2	rs9426473	A	G	0.0727361	0.0161662	6.30687e-06	-0.0213863	0.00852191	0.0120882
family.unknownfamily	rs10071529	G	C	0.125105	0.0278674	8.64406e-06	0.00174718	0.0119873	0.884117
family.unknownfamily	rs11779863	G	A	-0.0772768	0.0172171	6.68845e-06	-0.00966774	0.0103311	0.349382
family.unknownfamily	rs12566890	T	G	-0.103134	0.0241775	8.11201e-06	-0.00454726	0.0111303	0.682873
family.unknownfamily	rs13100746	C	T	0.0638979	0.0142685	7.28846e-06	0.0157037	0.00752292	0.0368477
family.unknownfamily	rs17235252	T	C	-0.122002	0.0255463	2.15879e-06	-0.000283959	0.0115985	0.980468
family.unknownfamily	rs3932485	C	T	0.0626209	0.0141623	9.92857e-06	0.0098806	0.00766703	0.197498
family.unknownfamily	rs515984	T	C	-0.0875451	0.0190685	6.61366e-06	0.00204386	0.0117618	0.862046
family.unknownfamily	rs62188991	G	C	-0.110864	0.0241355	5.26703e-06	-0.0347264	0.0163222	0.0333741
family.unknownfamily	rs638542	G	A	-0.070592	0.0157049	5.17285e-06	0.0102322	0.00824148	0.214404
family.unknownfamily	rs74603314	T	C	0.230767	0.0489701	2.27641e-06	0.0302176	0.0192132	0.115776
family.unknownfamily	rs76373661	G	A	0.0908218	0.0202986	5.15941e-06	0.00778962	0.0102299	0.446383
family.unknownfamily	rs7706512	G	A	0.0657351	0.0138979	2.27207e-06	-0.0086183	0.00749832	0.250406
family.unknownfamily	rs7801843	A	G	-0.0869495	0.0194509	9.46882e-06	-0.0239097	0.0104389	0.0219953
family.unknownfamily	rs7853673	G	A	-0.0624389	0.0139833	6.7325e-06	0.00879102	0.00750844	0.241672
family.unknownfamily	rs949341	G	A	0.0656602	0.0147216	7.73282e-06	0.00470713	0.0083981	0.575139
order.MollicutesRF9	rs10071529	G	C	0.125105	0.0278674	8.64406e-06	0.00174718	0.0119873	0.884117
order.MollicutesRF9	rs11779863	G	A	-0.0772768	0.0172171	6.68845e-06	-0.00966774	0.0103311	0.349382
order.MollicutesRF9	rs12566890	T	G	-0.103134	0.0241775	8.11201e-06	-0.00454726	0.0111303	0.682873
order.MollicutesRF9	rs13100746	C	T	0.0638979	0.0142685	7.28846e-06	0.0157037	0.00752292	0.0368477
order.MollicutesRF9	rs17235252	T	C	-0.122002	0.0255463	2.15879e-06	-0.000283959	0.0115985	0.980468
order.MollicutesRF9	rs3932485	C	T	0.0626209	0.0141623	9.92857e-06	0.0098806	0.00766703	0.197498
order.MollicutesRF9	rs515984	T	C	-0.0875451	0.0190685	6.61366e-06	0.00204386	0.0117618	0.862046
order.MollicutesRF9	rs62188991	G	C	-0.110864	0.0241355	5.26703e-06	-0.0347264	0.0163222	0.0333741
order.MollicutesRF9	rs638542	G	A	-0.070592	0.0157049	5.17285e-06	0.0102322	0.00824148	0.214404
order.MollicutesRF9	rs74603314	T	C	0.230767	0.0489701	2.27641e-06	0.0302176	0.0192132	0.115776
order.MollicutesRF9	rs76373661	G	A	0.0908218	0.0202986	5.15941e-06	0.00778962	0.0102299	0.446383
order.MollicutesRF9	rs7706512	G	A	0.0657351	0.0138979	2.27207e-06	-0.0086183	0.00749832	0.250406
order.MollicutesRF9	rs7801843	A	G	-0.0869495	0.0194509	9.46882e-06	-0.0239097	0.0104389	0.0219953
order.MollicutesRF9	rs7853673	G	A	-0.0624389	0.0139833	6.7325e-06	0.00879102	0.00750844	0.241672
order.MollicutesRF9	rs949341	G	A	0.0656602	0.0147216	7.73282e-06	0.00470713	0.0083981	0.575139
genus.Butyrivibrio	rs1007475	G	T	0.118065	0.0261271	7.92312e-06	-0.0201766	0.00836177	0.0158238
genus.Butyrivibrio	rs11761679	T	C	0.154775	0.0321539	2.20231e-06	-0.0031679	0.010806	0.769398
genus.Butyrivibrio	rs142855850	A	G	0.205013	0.0457138	6.85543e-06	-0.0191304	0.0127598	0.133803
genus.Butyrivibrio	rs16934069	T	C	-0.133784	0.0299444	8.8591e-06	0.00296399	0.00983675	0.763171
genus.Butyrivibrio	rs16941336	C	T	0.127488	0.0267936	1.53182e-06	0.00108329	0.00893257	0.903474
genus.Butyrivibrio	rs17163238	G	A	0.140987	0.0309117	5.51196e-06	-0.00254085	0.00950272	0.789176
genus.Butyrivibrio	rs4537857	T	C	-0.12459	0.0260992	1.80192e-06	-0.0034333	0.00794771	0.665751
genus.Butyrivibrio	rs486484	A	G	-0.108349	0.0240008	6.61084e-06	-0.00349694	0.00760225	0.645525
genus.Butyrivibrio	rs4928024	A	G	-0.17471	0.0389333	8.18641e-06	0.0166163	0.00967007	0.0857373
genus.Butyrivibrio	rs72723662	C	T	0.224078	0.0449336	7.86241e-07	-0.00684006	0.0108941	0.530092
genus.Butyrivibrio	rs7412979	C	G	0.186779	0.0389112	1.70567e-06	0.00433086	0.013731	0.752452
genus.Butyrivibrio	rs74622183	A	G	-0.201027	0.0428204	2.45748e-06	-0.00845282	0.0132086	0.522206
genus.Butyrivibrio	rs77356209	T	C	0.216874	0.0483299	6.6643e-06	-0.0314147	0.0178861	0.0790242
genus.Butyrivibrio	rs7752361	A	G	-0.11923	0.0239975	7.69113e-07	0.000975614	0.00747572	0.896167
genus.Butyrivibrio	rs7763512	G	A	0.119846	0.0253367	3.10655e-06	-0.00922496	0.00755683	0.222183
genus.Butyrivibrio	rs9349693	A	G	0.117973	0.0259861	5.54958e-06	-0.0109987	0.00821557	0.180649
genus.Butyricicoccus	rs10084203	A	G	0.0549699	0.0123563	8.58646e-06	0.0376294	0.0111112	0.000707604
genus.Butyricicoccus	rs12034718	A	G	0.0701199	0.0158213	9.57686e-06	-0.0100512	0.00897792	0.262906
genus.Butyricicoccus	rs12585793	T	C	-0.262206	0.0564729	5.79191e-06	0.0154124	0.0225672	0.494633
genus.Butyricicoccus	rs2017189	G	T	-0.0506956	0.011024	3.87256e-06	0.00139465	0.00750644	0.852606
genus.Butyricicoccus	rs4962426	G	T	0.0614216	0.0135979	7.3849e-06	-0.00148488	0.00946868	0.875387
genus.Butyricicoccus	rs56221232	T	C	0.0828027	0.0167401	7.6194e-07	-0.00341179	0.0124758	0.784489
genus.Butyricicoccus	rs62478070	T	G	0.224039	0.0494959	5.9377e-06	0.0307016	0.0237032	0.195233
genus.Butyricicoccus	rs7322368	T	C	0.0815733	0.0183167	5.5178e-06	0.0110858	0.0131013	0.39746
genus.Butyricicoccus	rs75238760	T	A	0.0619423	0.0139942	6.797e-06	-0.0101293	0.0111833	0.365069
genus.CandidatusSoleaferrea	rs10090365	A	G	-0.0834413	0.0180989	4.17309e-06	0.00153428	0.00749545	0.837811
genus.CandidatusSoleaferrea	rs10809135	T	C	0.0834858	0.0182426	5.47174e-06	0.00237426	0.00761086	0.755073
genus.CandidatusSoleaferrea	rs11153159	G	C	-0.12805	0.0285446	4.41523e-06	0.059142	0.0105565	2.11373e-08
genus.CandidatusSoleaferrea	rs2193878	T	A	0.228255	0.0509241	9.45546e-06	0.0109061	0.0243139	0.653752
genus.CandidatusSoleaferrea	rs36155147	C	T	0.104966	0.0240995	5.41138e-06	-0.00109956	0.00804965	0.891349
genus.CandidatusSoleaferrea	rs4294381	T	C	0.112197	0.023186	1.3685e-06	0.00329472	0.0102925	0.748886
genus.CandidatusSoleaferrea	rs4678258	T	C	0.0986136	0.0215646	5.53183e-06	0.0016956	0.00878518	0.846953
genus.CandidatusSoleaferrea	rs6489992	A	G	-0.0840437	0.0187031	7.88786e-06	0.00737807	0.00775943	0.34168
genus.CandidatusSoleaferrea	rs6494306	A	G	-0.0969304	0.0214221	5.80051e-06	-0.00625719	0.00800773	0.434571
genus.CandidatusSoleaferrea	rs7400877	T	C	-0.0951085	0.0212799	9.29448e-06	0.0086895	0.00914393	0.341958
genus.CandidatusSoleaferrea	rs830149	C	G	0.184647	0.0397237	9.58382e-06	0.0144728	0.0158651	0.361641
genus.CandidatusSoleaferrea	rs9973954	A	G	0.0892075	0.0195401	5.94796e-06	0.0128183	0.00785356	0.102644
family.Ruminococcaceae	rs10093275	C	T	0.0534595	0.011677	5.35228e-06	-0.00440959	0.0079559	0.579405
family.Ruminococcaceae	rs10166469	T	C	-0.053336	0.0120209	8.5216e-06	0.00279258	0.00859254	0.74518
family.Ruminococcaceae	rs1158100	A	G	-0.0490539	0.0109865	8.60858e-06	-0.00140723	0.00756039	0.852341
family.Ruminococcaceae	rs1612733	T	C	0.108708	0.0238006	4.22436e-06	-0.0537095	0.0168334	0.00141955
family.Ruminococcaceae	rs17376049	T	C	0.0848534	0.0172114	7.29619e-07	0.0176664	0.0120126	0.141385
family.Ruminococcaceae	rs2113833	T	C	0.169146	0.0355009	1.14466e-06	-0.025654	0.0211343	0.224803
family.Ruminococcaceae	rs3009418	C	A	0.0927607	0.0210123	8.69024e-06	0.00532968	0.0176795	0.763062
family.Ruminococcaceae	rs499272	G	C	0.0706431	0.016046	9.29359e-06	0.0196045	0.011244	0.0812381
family.Ruminococcaceae	rs55793120	T	C	0.13822	0.0266152	1.44338e-07	-0.0151742	0.0157224	0.334478
family.Ruminococcaceae	rs56199908	T	C	-0.199327	0.0410444	1.66414e-06	-0.00455194	0.0165746	0.783597
family.Ruminococcaceae	rs76724913	T	G	0.0901053	0.0203104	9.60494e-06	0.00464135	0.0126701	0.714123
genus.LachnospiraceaeFCS020group	rs10093861	G	A	-0.0568869	0.0121152	3.05624e-06	0.00101278	0.00762614	0.894348
genus.LachnospiraceaeFCS020group	rs113859143	G	C	-0.108906	0.0242055	2.5545e-06	0.00571888	0.016207	0.724191
genus.LachnospiraceaeFCS020group	rs12078956	C	G	0.106101	0.0222904	2.15431e-06	-0.0148995	0.0120614	0.216719
genus.LachnospiraceaeFCS020group	rs1254846	G	A	0.105963	0.0232501	5.59664e-06	0.00696684	0.010661	0.513443
genus.LachnospiraceaeFCS020group	rs1363769	T	C	-0.200628	0.0449372	1.58163e-06	0.0242378	0.0213236	0.255677
genus.LachnospiraceaeFCS020group	rs2322265	C	T	-0.0666305	0.0141577	5.20809e-06	0.000942308	0.00851688	0.911902
genus.LachnospiraceaeFCS020group	rs2862811	T	C	0.0564927	0.0121736	3.91911e-06	-0.000650077	0.00818643	0.936707
genus.LachnospiraceaeFCS020group	rs35035870	T	C	-0.190615	0.0414403	2.62028e-06	-0.0351002	0.0192846	0.0687417
genus.LachnospiraceaeFCS020group	rs369444	C	G	0.125481	0.0259008	3.14826e-06	0.021504	0.014442	0.136489
genus.LachnospiraceaeFCS020group	rs3999074	G	T	-0.0550587	0.0121847	6.55048e-06	0.00999532	0.00751567	0.183541
genus.LachnospiraceaeFCS020group	rs4452603	T	G	0.0604208	0.0135965	8.9819e-06	-0.00111964	0.00844045	0.894469
genus.LachnospiraceaeFCS020group	rs7249113	G	A	0.0679483	0.0133496	3.72097e-07	-0.00594977	0.0082102	0.468648
genus.LachnospiraceaeFCS020group	rs72793667	A	G	-0.116881	0.0246589	1.63421e-06	0.0200311	0.0192988	0.299295
genus.LachnospiraceaeFCS020group	rs9308097	A	G	0.055381	0.0123659	7.4729e-06	-0.0150697	0.00750678	0.0446982
genus.LachnospiraceaeFCS020group	rs9788306	C	T	-0.062804	0.0130744	1.38618e-06	-0.0122911	0.00828959	0.138149
genus.Odoribacter	rs10093869	A	G	-0.0577795	0.0125389	3.67441e-06	-0.00189697	0.0075941	0.802746
genus.Odoribacter	rs10423795	C	T	0.0550695	0.0121164	6.57936e-06	-0.000488649	0.00772499	0.949563
genus.Odoribacter	rs16918425	A	T	0.0999781	0.0223785	8.85048e-06	-0.0215767	0.0176984	0.222794
genus.Odoribacter	rs28417404	A	G	-0.0726896	0.0161372	3.68032e-06	-0.0220374	0.0126903	0.082467
genus.Odoribacter	rs4793970	A	G	-0.0576329	0.0129154	6.02696e-06	0.0076334	0.0078162	0.328762
genus.Odoribacter	rs6856150	G	A	0.0881922	0.0194146	6.0595e-06	-0.00270828	0.011414	0.812442
genus.Odoribacter	rs74553962	T	G	0.121449	0.0264106	9.48684e-06	-0.0124983	0.0143453	0.383619
genus.Odoribacter	rs77779484	G	A	-0.133489	0.0268526	6.56256e-07	0.0134889	0.0156859	0.389822
genus.Enterorhabdus	rs10098492	T	C	0.132323	0.0293688	6.40572e-06	0.000162832	0.0160338	0.991897
genus.Enterorhabdus	rs114731706	T	G	0.182308	0.0382298	2.17342e-06	0.0123224	0.0214673	0.565963
genus.Enterorhabdus	rs2051957	C	T	0.0843291	0.0189864	8.89859e-06	-0.00848848	0.00944843	0.368972
genus.Enterorhabdus	rs3017103	A	G	0.0980897	0.0208995	2.94044e-06	0.00880439	0.0095773	0.35794
genus.Enterorhabdus	rs73331712	T	C	0.26199	0.055123	4.84923e-06	-0.000561144	0.0187756	0.976157
genus.Enterorhabdus	rs77655283	G	A	0.132988	0.0298306	5.88042e-06	0.0180335	0.014639	0.217994
genus.Enterorhabdus	rs7923280	A	T	0.0860019	0.0169148	5.23856e-07	0.00575478	0.00836511	0.491485
genus.Coprococcus1	rs1010560	C	A	0.0580232	0.0122722	1.95915e-06	-0.0121768	0.008459	0.150006
genus.Coprococcus1	rs12794898	G	T	0.0903299	0.0197212	4.91531e-06	-0.00579916	0.0112834	0.607284
genus.Coprococcus1	rs12886051	G	C	-0.0521782	0.0118051	8.00779e-06	0.00464496	0.00823806	0.572862
genus.Coprococcus1	rs1519491	T	C	0.0499197	0.0113558	8.95283e-06	0.00202995	0.00766271	0.791077
genus.Coprococcus1	rs1576241	A	G	-0.0510343	0.0109535	3.32862e-06	-0.000101977	0.00770629	0.989442
genus.Coprococcus1	rs1762123	C	T	-0.0891532	0.0198554	8.01468e-06	0.00221019	0.0123698	0.858192
genus.Coprococcus1	rs2907920	A	G	0.0561173	0.0126824	7.65327e-06	0.0112797	0.00832318	0.175349
genus.Coprococcus1	rs4277593	G	A	-0.0585649	0.0109914	1.13969e-07	-0.00849776	0.0076321	0.265527
genus.Coprococcus1	rs56405618	A	G	-0.08963	0.0186508	1.57195e-06	0.00768836	0.0117409	0.512575
genus.Coprococcus1	rs73031725	T	C	0.167591	0.0355224	1.97917e-06	-0.0193466	0.0216746	0.372076
genus.Coprococcus1	rs73167075	T	C	0.0573137	0.0127573	8.56864e-06	-0.00689581	0.00918629	0.452855
genus.Coprococcus1	rs74101919	T	C	-0.0718989	0.0144651	1.03291e-06	0.0165114	0.0120951	0.172211
genus.Coprococcus1	rs7784490	C	G	-0.0518543	0.0113136	4.55233e-06	-0.00629008	0.00794887	0.428759
genus.Coprococcus1	rs946513	C	T	0.205899	0.0460018	8.61855e-06	-0.0152501	0.0181668	0.401216
class.Mollicutes	rs10108398	G	A	0.0769142	0.0153953	1.09e-06	-0.0017099	0.0083935	0.838574
class.Mollicutes	rs11890098	A	G	0.074438	0.0153389	9.56571e-07	0.0109119	0.00833553	0.190506
class.Mollicutes	rs12566890	T	G	-0.101147	0.0230978	3.65095e-06	-0.00454726	0.0111303	0.682873
class.Mollicutes	rs17214486	C	A	0.06099	0.0135623	6.60866e-06	-0.00501613	0.00804741	0.533072
class.Mollicutes	rs2464826	A	C	0.0944239	0.0211806	8.39505e-06	0.00143993	0.0118264	0.903092
class.Mollicutes	rs28537087	G	A	0.0820873	0.0188312	8.07399e-06	-0.00805231	0.00872828	0.35624
class.Mollicutes	rs3768491	A	G	-0.0681052	0.0149061	4.23352e-06	0.0103432	0.00823463	0.209092
class.Mollicutes	rs4885016	T	C	-0.0819606	0.0181628	7.26986e-06	-0.000110779	0.0110171	0.991977
class.Mollicutes	rs6043847	T	C	-0.114937	0.0248606	4.55476e-06	0.00605125	0.0160551	0.706244
class.Mollicutes	rs72901605	T	C	-0.0841852	0.0178119	3.2579e-06	-0.00210952	0.0117688	0.857744
class.Mollicutes	rs74603314	T	C	0.221639	0.0462918	1.55689e-06	0.0302176	0.0192132	0.115776
class.Mollicutes	rs78169027	A	G	-0.108283	0.0237289	5.8761e-06	-0.00272182	0.0158054	0.863274
phylum.Tenericutes	rs10108398	G	A	0.0769142	0.0153953	1.09e-06	-0.0017099	0.0083935	0.838574
phylum.Tenericutes	rs11890098	A	G	0.074438	0.0153389	9.56571e-07	0.0109119	0.00833553	0.190506
phylum.Tenericutes	rs12566890	T	G	-0.101147	0.0230978	3.65095e-06	-0.00454726	0.0111303	0.682873
phylum.Tenericutes	rs17214486	C	A	0.06099	0.0135623	6.60866e-06	-0.00501613	0.00804741	0.533072
phylum.Tenericutes	rs2464826	A	C	0.0944239	0.0211806	8.39505e-06	0.00143993	0.0118264	0.903092
phylum.Tenericutes	rs28537087	G	A	0.0820873	0.0188312	8.07399e-06	-0.00805231	0.00872828	0.35624
phylum.Tenericutes	rs3768491	A	G	-0.0681052	0.0149061	4.23352e-06	0.0103432	0.00823463	0.209092
phylum.Tenericutes	rs4885016	T	C	-0.0819606	0.0181628	7.26986e-06	-0.000110779	0.0110171	0.991977
phylum.Tenericutes	rs6043847	T	C	-0.114937	0.0248606	4.55476e-06	0.00605125	0.0160551	0.706244
phylum.Tenericutes	rs72901605	T	C	-0.0841852	0.0178119	3.2579e-06	-0.00210952	0.0117688	0.857744
phylum.Tenericutes	rs74603314	T	C	0.221639	0.0462918	1.55689e-06	0.0302176	0.0192132	0.115776
phylum.Tenericutes	rs78169027	A	G	-0.108283	0.0237289	5.8761e-06	-0.00272182	0.0158054	0.863274
family.Porphyromonadaceae	rs10119172	C	G	-0.0737324	0.014259	1.32426e-07	0.016497	0.00980903	0.0926041
family.Porphyromonadaceae	rs10762312	G	A	-0.052368	0.0118814	8.70354e-06	-0.00538802	0.00808981	0.505395
family.Porphyromonadaceae	rs10858364	G	T	0.055316	0.012085	4.31063e-06	0.015513	0.0088186	0.0785561
family.Porphyromonadaceae	rs17065783	A	G	-0.059133	0.0122235	1.79351e-06	0.00874365	0.0102815	0.395088
family.Porphyromonadaceae	rs1980561	A	G	-0.0485289	0.0109284	8.94542e-06	0.00210887	0.00751065	0.778877
family.Porphyromonadaceae	rs35233670	T	C	-0.0473576	0.010602	7.90987e-06	-0.00334208	0.00748761	0.655347
family.Porphyromonadaceae	rs35961441	A	C	0.0915257	0.0207306	8.37393e-06	0.0102068	0.0196253	0.603005
family.Porphyromonadaceae	rs6953849	A	G	0.0718149	0.0150724	2.4448e-06	0.00403035	0.00979325	0.680674
family.Porphyromonadaceae	rs7330827	T	C	-0.103842	0.0237355	8.04891e-06	-0.00719462	0.0158619	0.650131
family.Porphyromonadaceae	rs864093	A	C	-0.0527939	0.0117499	9.598e-06	-0.0207787	0.00922694	0.0243248
genus..Eubacteriumruminantiumgroup	rs10131724	A	C	-0.199832	0.0414577	2.38663e-06	0.000884595	0.0125778	0.943931
genus..Eubacteriumruminantiumgroup	rs10923018	G	A	0.0726438	0.0160924	6.79541e-06	0.011743	0.00757118	0.120898
genus..Eubacteriumruminantiumgroup	rs112375806	T	A	0.143141	0.0293757	5.82166e-06	0.0146904	0.0108315	0.175015
genus..Eubacteriumruminantiumgroup	rs11637981	G	T	-0.073258	0.0160888	5.43671e-06	-0.00118319	0.00755991	0.875632
genus..Eubacteriumruminantiumgroup	rs13025464	T	C	-0.0737077	0.0163786	6.96842e-06	0.00163501	0.00762905	0.830303
genus..Eubacteriumruminantiumgroup	rs139749	C	T	-0.0845439	0.0171791	8.58845e-07	0.014973	0.00794459	0.059473
genus..Eubacteriumruminantiumgroup	rs16891896	G	A	-0.174787	0.0390573	2.3812e-06	-0.00245127	0.0133387	0.854193
genus..Eubacteriumruminantiumgroup	rs17519472	C	T	0.107804	0.0233984	4.70356e-06	-0.0145424	0.0108698	0.180938
genus..Eubacteriumruminantiumgroup	rs209813	G	A	-0.103488	0.0236391	9.23146e-06	0.00529291	0.0106166	0.618095
genus..Eubacteriumruminantiumgroup	rs2116427	A	G	0.0911461	0.0182353	4.67364e-07	0.00311549	0.00860665	0.717363
genus..Eubacteriumruminantiumgroup	rs2229917	A	G	0.153538	0.0323922	2.15894e-06	0.0545715	0.0185541	0.00326941
genus..Eubacteriumruminantiumgroup	rs2418654	C	T	-0.0748879	0.0165852	6.17247e-06	-0.00256822	0.00764806	0.737021
genus..Eubacteriumruminantiumgroup	rs2817174	C	T	-0.0734306	0.0163687	7.8696e-06	0.00823241	0.00766288	0.282678
genus..Eubacteriumruminantiumgroup	rs57340348	T	C	-0.0979429	0.0212166	4.93278e-06	-0.0193791	0.00932392	0.0376695
genus..Eubacteriumruminantiumgroup	rs606117	A	G	0.0833243	0.018056	4.81639e-06	-0.00861274	0.00839981	0.305198
genus..Eubacteriumruminantiumgroup	rs6676699	G	T	-0.0888124	0.0196447	6.37979e-06	-0.0132434	0.00817625	0.105288
genus..Eubacteriumruminantiumgroup	rs7000472	A	G	-0.0762282	0.016523	4.06848e-06	0.00325046	0.00762901	0.67006
genus..Eubacteriumruminantiumgroup	rs72836424	C	T	-0.139825	0.030069	2.62125e-06	0.00167113	0.0119415	0.888705
genus..Eubacteriumruminantiumgroup	rs73139629	A	C	-0.115098	0.0247909	5.36199e-06	0.0216552	0.0130689	0.0975192
family.Prevotellaceae	rs10131942	C	G	0.0701212	0.0158326	8.60821e-06	0.00518648	0.0101851	0.610595
family.Prevotellaceae	rs12057990	C	T	0.0589878	0.0132268	8.9748e-06	0.00223268	0.00837587	0.789807
family.Prevotellaceae	rs12118202	T	C	-0.0751986	0.0147265	5.54234e-07	0.00482137	0.00973413	0.620385
family.Prevotellaceae	rs13069367	A	C	-0.0539768	0.0119687	7.39489e-06	0.00448265	0.00764145	0.557457
family.Prevotellaceae	rs148376875	T	G	0.084515	0.0179163	2.08029e-06	0.0241067	0.0104366	0.0208978
family.Prevotellaceae	rs2206482	T	G	-0.0569105	0.0117486	1.30377e-06	-0.00337705	0.00766221	0.659402
family.Prevotellaceae	rs2278540	G	A	0.0554249	0.0123265	8.43592e-06	0.00956228	0.0077877	0.219496
family.Prevotellaceae	rs34071565	T	A	-0.1567	0.0347882	5.60147e-06	-0.0341926	0.0154861	0.0272477
family.Prevotellaceae	rs34660375	A	G	-0.0805894	0.0178291	7.40327e-06	0.0213168	0.0105804	0.0439319
family.Prevotellaceae	rs3758087	T	C	0.0564199	0.0124655	8.60581e-06	-0.003361	0.00838557	0.688562
family.Prevotellaceae	rs3860225	A	G	0.083936	0.0167936	5.49682e-07	-0.00654543	0.0130563	0.616144
family.Prevotellaceae	rs4493272	T	C	-0.0604992	0.0118027	3.02312e-07	0.000536048	0.00750377	0.94305
family.Prevotellaceae	rs4685827	T	C	-0.0679529	0.0145407	2.77192e-06	-0.00405775	0.00877941	0.643945
family.Prevotellaceae	rs7252711	A	G	-0.0740876	0.0161926	5.56586e-06	0.00187743	0.0120465	0.876152
family.Prevotellaceae	rs7975087	C	A	-0.0601448	0.0135454	7.59459e-06	-0.00458208	0.00994645	0.645032
family.Prevotellaceae	rs912860	G	A	-0.229046	0.0483124	9.2992e-07	-0.0248727	0.0249231	0.318289
family.Prevotellaceae	rs9586501	G	A	0.0592681	0.0127329	2.58988e-06	-0.00283525	0.00851882	0.739268
family.Prevotellaceae	rs9958960	G	A	-0.0914807	0.0173611	1.06324e-07	0.00293731	0.0104075	0.777766
genus.Dialister	rs10138457	T	C	-0.113054	0.0261933	7.88122e-06	-0.00793128	0.0128852	0.5382
genus.Dialister	rs10938938	G	A	-0.0773514	0.0170915	7.37063e-06	0.00866492	0.0102872	0.399621
genus.Dialister	rs11071887	T	C	0.0662403	0.0146315	5.91407e-06	-0.00595177	0.00802388	0.458235
genus.Dialister	rs11166701	G	A	-0.0655301	0.013186	5.50746e-07	0.000316816	0.00751161	0.966358
genus.Dialister	rs2314294	T	C	0.0865932	0.0193719	8.07899e-06	-0.020317	0.0109794	0.0642451
genus.Dialister	rs2435610	A	C	0.0647131	0.0143314	5.93269e-06	0.00394922	0.00865964	0.648355
genus.Dialister	rs4747450	C	A	0.0668509	0.0147685	5.83729e-06	0.0113224	0.0090161	0.209188
genus.Dialister	rs4753063	G	A	-0.0596297	0.0130052	4.85684e-06	-0.00961474	0.00752495	0.201351
genus.Dialister	rs517089	T	A	0.076227	0.0170411	5.13634e-06	0.00268775	0.00998693	0.787833
genus.Dialister	rs75416973	A	G	0.0727223	0.016451	9.46091e-06	-0.0217609	0.00904749	0.016164
genus.Dialister	rs764177	C	A	-0.0601454	0.0135366	9.60772e-06	0.0164742	0.00778877	0.0344199
genus.Dialister	rs76680460	G	A	-0.161296	0.0364332	8.19213e-06	-0.0119684	0.0186305	0.520609
genus..Eubacteriumxylanophilumgroup	rs10140184	A	C	0.0576795	0.012599	4.95862e-06	-0.00101549	0.00761232	0.893877
genus..Eubacteriumxylanophilumgroup	rs10917203	A	C	0.0612633	0.0130917	3.15155e-06	-0.00304386	0.00767115	0.691519
genus..Eubacteriumxylanophilumgroup	rs112176119	C	T	-0.113455	0.0245762	3.32766e-06	-0.00342166	0.0128757	0.790435
genus..Eubacteriumxylanophilumgroup	rs12980122	C	G	-0.108274	0.0238257	5.01935e-06	-0.0136572	0.0144169	0.343486
genus..Eubacteriumxylanophilumgroup	rs13239072	G	A	0.0687427	0.0142728	1.81783e-06	0.00303188	0.00838335	0.717611
genus..Eubacteriumxylanophilumgroup	rs17830032	G	A	-0.160597	0.0310515	2.38893e-07	-0.0142003	0.0137521	0.301795
genus..Eubacteriumxylanophilumgroup	rs1999224	G	T	-0.0949051	0.0203503	3.75492e-06	-0.0218077	0.0126069	0.0836623
genus..Eubacteriumxylanophilumgroup	rs2012708	A	G	0.0573202	0.0126905	6.5254e-06	0.0118655	0.00788788	0.13251
genus..Eubacteriumxylanophilumgroup	rs2213117	T	G	0.0877797	0.0189012	4.21329e-06	0.0076944	0.0102456	0.452655
genus..Eubacteriumxylanophilumgroup	rs75586835	A	G	-0.114498	0.0263455	9.38708e-06	0.0258171	0.0146209	0.0774355
genus..Eubacteriumxylanophilumgroup	rs79582700	C	G	-0.0951677	0.0199969	2.40981e-06	0.0106866	0.011409	0.348926
genus..Eubacteriumfissicatenagroup	rs10147907	T	G	0.172263	0.039601	8.27246e-06	-0.0202587	0.0142914	0.156323
genus..Eubacteriumfissicatenagroup	rs11818408	G	A	0.10585	0.0237114	8.20015e-06	-0.00370615	0.0076801	0.629405
genus..Eubacteriumfissicatenagroup	rs11876297	T	C	0.131469	0.0281712	2.66556e-06	-0.0147214	0.00847434	0.082355
genus..Eubacteriumfissicatenagroup	rs151257695	A	G	0.20951	0.0454847	3.09681e-06	0.0213512	0.0146607	0.145296
genus..Eubacteriumfissicatenagroup	rs1768152	T	C	0.139489	0.0316186	8.70054e-06	-0.00263093	0.0122832	0.830399
genus..Eubacteriumfissicatenagroup	rs2733072	G	A	0.109644	0.0228306	1.49089e-06	-0.00720993	0.0075283	0.338209
genus..Eubacteriumfissicatenagroup	rs3771393	C	T	0.130842	0.0266671	7.37909e-07	0.0103049	0.00946237	0.276135
genus..Eubacteriumfissicatenagroup	rs6934739	A	G	0.111463	0.0252788	9.75326e-06	-0.00745965	0.00793328	0.347065
genus..Eubacteriumfissicatenagroup	rs7104872	G	A	0.138612	0.0291906	2.7315e-06	-0.0325684	0.0121082	0.0071499
class.Melainabacteria	rs10148250	G	A	0.0861928	0.0193381	8.67135e-06	-0.00215548	0.00795142	0.786328
class.Melainabacteria	rs10738747	G	A	0.0814624	0.0184409	9.95804e-06	0.00211222	0.00756333	0.780037
class.Melainabacteria	rs11150282	T	C	0.0989487	0.0196972	6.02892e-07	0.00618477	0.00782646	0.429388
class.Melainabacteria	rs113884518	T	C	-0.205352	0.0454982	8.0567e-06	0.00307611	0.0243998	0.899675
class.Melainabacteria	rs1221147	T	A	0.123968	0.0278958	7.10737e-06	0.000779062	0.0104603	0.94063
class.Melainabacteria	rs16851659	G	C	-0.0896103	0.0186432	1.27487e-06	0.00316368	0.00789079	0.68847
class.Melainabacteria	rs28678345	T	C	0.214848	0.0470878	6.69088e-06	-0.011581	0.0174981	0.508073
class.Melainabacteria	rs367480	G	A	-0.083758	0.0185796	8.19925e-06	0.00724995	0.00783175	0.354595
class.Melainabacteria	rs4129395	G	A	0.0896187	0.0185106	1.48056e-06	-0.00613959	0.00748674	0.412181
class.Melainabacteria	rs73074665	A	T	0.166216	0.0355728	2.86608e-06	0.00889958	0.0152434	0.559334
class.Melainabacteria	rs789069	A	C	-0.103539	0.0234287	6.84635e-06	-1.04818e-05	0.0107923	0.999225
class.Melainabacteria	rs79790072	T	C	0.226722	0.0487841	3.29009e-06	0.0125886	0.0218468	0.564466
class.Melainabacteria	rs9864379	T	C	-0.159735	0.0292553	5.3606e-08	0.000504394	0.010501	0.96169
genus.Anaerotruncus	rs10150232	A	G	0.0567088	0.0124877	6.67667e-06	0.00419225	0.00940101	0.655644
genus.Anaerotruncus	rs11018566	A	G	-0.156465	0.0366032	6.13709e-06	-0.0340991	0.0167104	0.0412914
genus.Anaerotruncus	rs115414803	A	C	-0.144356	0.0317524	6.83473e-06	0.000963389	0.0155649	0.950646
genus.Anaerotruncus	rs12056802	C	G	0.0774194	0.0177178	6.12679e-06	0.0132094	0.0112271	0.239373
genus.Anaerotruncus	rs1272208	G	T	-0.0611743	0.0129831	4.27982e-06	-0.0104012	0.00881442	0.237991
genus.Anaerotruncus	rs1431492	C	T	-0.0654996	0.0146188	7.35565e-06	-0.00659738	0.0103078	0.522147
genus.Anaerotruncus	rs17734739	T	C	0.0660052	0.014908	7.42772e-06	0.00696285	0.0107623	0.517653
genus.Anaerotruncus	rs2704155	T	A	-0.106235	0.0234815	5.4183e-06	-0.00805698	0.194285	0.966921
genus.Anaerotruncus	rs34449434	A	C	-0.0497004	0.0113402	9.85065e-06	0.00302156	0.00784609	0.70016
genus.Anaerotruncus	rs4669806	G	T	0.0576389	0.0122994	2.4206e-06	0.00332062	0.00913249	0.716153
genus.Anaerotruncus	rs6494922	A	G	0.0903106	0.0202257	6.62362e-06	-0.00928491	0.0166825	0.577823
genus.Anaerotruncus	rs6563550	T	C	0.0877135	0.0176745	2.34517e-07	0.0104635	0.0140126	0.455234
genus.Anaerotruncus	rs7155595	C	A	0.0539336	0.0118903	7.54982e-06	-0.00266313	0.00817162	0.744501
genus.Anaerotruncus	rs8005030	C	T	0.0554447	0.0117854	2.28298e-06	0.00281585	0.00796694	0.723757
genus.Anaerotruncus	rs9347879	T	C	0.050618	0.011049	4.22333e-06	-0.00603107	0.00747206	0.41958
genus.ErysipelotrichaceaeUCG003	rs10164067	T	G	-0.10326	0.0212405	1.13086e-06	-0.0472022	0.0170109	0.00552319
genus.ErysipelotrichaceaeUCG003	rs11666127	A	G	-0.0719187	0.0161371	7.90414e-06	0.00527232	0.00987192	0.593291
genus.ErysipelotrichaceaeUCG003	rs11994308	C	T	0.115417	0.0242503	1.32563e-06	0.000598803	0.0131803	0.963763
genus.ErysipelotrichaceaeUCG003	rs12251396	A	G	-0.0705399	0.0158766	9.51839e-06	0.00713281	0.0103703	0.491574
genus.ErysipelotrichaceaeUCG003	rs17798136	G	A	0.158818	0.0347674	3.23598e-06	-0.00774939	0.0151918	0.609981
genus.ErysipelotrichaceaeUCG003	rs28568391	A	G	-0.0583911	0.0118741	6.41953e-07	-0.00893403	0.00752116	0.234891
genus.ErysipelotrichaceaeUCG003	rs4758231	G	T	-0.0551754	0.0122047	6.54912e-06	0.00198874	0.00833634	0.811445
genus.ErysipelotrichaceaeUCG003	rs59068084	T	G	0.0564772	0.0120224	3.11742e-06	-0.0123534	0.00773537	0.110266
genus.ErysipelotrichaceaeUCG003	rs59104037	A	G	-0.0951263	0.0204742	4.48256e-06	0.0313127	0.0111661	0.00504313
genus.ErysipelotrichaceaeUCG003	rs62403464	T	C	-0.0731743	0.0156516	3.43738e-06	0.0131365	0.00970583	0.175907
genus.ErysipelotrichaceaeUCG003	rs6875357	C	T	0.165673	0.0353831	6.69637e-06	-0.00373514	0.0195236	0.84828
genus.ErysipelotrichaceaeUCG003	rs73074432	C	T	0.072154	0.0164378	9.9902e-06	0.0271327	0.0120656	0.0245273
genus.ErysipelotrichaceaeUCG003	rs74988980	G	A	-0.133141	0.0348574	8.64276e-06	0.0045935	0.0185776	0.804706
genus.ErysipelotrichaceaeUCG003	rs75949021	T	C	-0.169667	0.0374238	3.57507e-06	0.00273541	0.0190506	0.885827
genus.ErysipelotrichaceaeUCG003	rs76502207	T	C	0.144844	0.0289929	6.41121e-07	-0.000997685	0.0191369	0.958422
genus.ErysipelotrichaceaeUCG003	rs79396538	C	G	0.0848148	0.0191146	8.63479e-06	-0.0123938	0.0163964	0.449718
genus.ErysipelotrichaceaeUCG003	rs8053479	A	G	-0.0838212	0.0186509	5.83413e-06	-0.0136243	0.0117512	0.246295
genus.Ruminococcus1	rs10167839	A	G	0.0519509	0.0116306	8.09254e-06	0.0255814	0.00779994	0.00103923
genus.Ruminococcus1	rs10995816	C	G	-0.0762002	0.0174689	8.38258e-06	0.00910331	0.0118734	0.443263
genus.Ruminococcus1	rs11783695	G	T	-0.0734114	0.0161398	4.72679e-06	0.00460602	0.0102565	0.653373
genus.Ruminococcus1	rs17781867	C	T	0.0999271	0.0211728	1.96335e-06	0.0128237	0.0148477	0.387762
genus.Ruminococcus1	rs3000856	T	A	-0.0709997	0.0162766	9.27669e-06	0.0150274	0.0101706	0.139532
genus.Ruminococcus1	rs3819978	C	T	-0.11504	0.0260137	8.74133e-06	0.00829834	0.0140515	0.554811
genus.Ruminococcus1	rs4849717	T	A	0.132764	0.0299816	8.82616e-06	0.0202429	0.0142766	0.156217
genus.Ruminococcus1	rs6105066	T	C	-0.0607052	0.013425	5.05914e-06	-0.00671379	0.00843789	0.426223
genus.Ruminococcus1	rs6493760	C	T	0.0535262	0.0115885	3.38363e-06	-0.014216	0.00785465	0.0703153
genus.Ruminococcus1	rs7117576	A	G	0.0829505	0.0170891	6.47979e-07	-0.0103756	0.0130797	0.427628
genus.Ruminococcus1	rs7583465	C	T	0.0527654	0.0112619	2.55613e-06	-0.000441162	0.00752838	0.953271
genus.Ruminococcus1	rs78572139	G	A	0.125038	0.0279411	5.23105e-06	0.00404664	0.0124032	0.74423
genus.Ruminococcus1	rs78613526	G	A	0.167497	0.0367639	5.11425e-06	-0.0134029	0.0170343	0.431386
class.Methanobacteria	rs10202904	T	G	-0.121754	0.0235357	3.0143e-07	0.00713382	0.00764504	0.350753
class.Methanobacteria	rs10424197	G	A	-0.111274	0.0247517	9.27887e-06	-0.0040972	0.00865744	0.636029
class.Methanobacteria	rs11018665	A	T	0.111465	0.0250516	6.51864e-06	0.00330928	0.00878669	0.706453
class.Methanobacteria	rs12825290	C	G	-0.216781	0.0493496	6.07567e-06	-0.00762529	0.0156767	0.626677
class.Methanobacteria	rs4257531	G	A	0.164498	0.0364959	7.44344e-06	-0.0127459	0.0123109	0.300514
class.Methanobacteria	rs56131665	G	A	0.178661	0.039298	6.17992e-06	0.00571757	0.0114227	0.616692
class.Methanobacteria	rs6508769	T	C	0.153519	0.0344519	8.22529e-06	0.00135211	0.0106076	0.898572
class.Methanobacteria	rs6776814	T	C	-0.199566	0.0411825	1.63062e-06	-0.0483784	0.0268747	0.0718373
class.Methanobacteria	rs73068003	G	T	-0.15814	0.0351803	8.44583e-06	-0.0145684	0.0127097	0.251697
class.Methanobacteria	rs73457410	A	G	0.21534	0.0436695	1.40855e-06	-0.0246653	0.0154784	0.111041
class.Methanobacteria	rs75208022	C	T	-0.227245	0.048763	5.92103e-06	0.0119361	0.0128183	0.351763
class.Methanobacteria	rs894996	C	A	0.216999	0.0449076	1.87557e-06	0.00393769	0.0147194	0.789071
family.Methanobacteriaceae	rs10202904	T	G	-0.121754	0.0235357	3.0143e-07	0.00713382	0.00764504	0.350753
family.Methanobacteriaceae	rs10424197	G	A	-0.111274	0.0247517	9.27887e-06	-0.0040972	0.00865744	0.636029
family.Methanobacteriaceae	rs11018665	A	T	0.111465	0.0250516	6.51864e-06	0.00330928	0.00878669	0.706453
family.Methanobacteriaceae	rs12825290	C	G	-0.216781	0.0493496	6.07567e-06	-0.00762529	0.0156767	0.626677
family.Methanobacteriaceae	rs4257531	G	A	0.164498	0.0364959	7.44344e-06	-0.0127459	0.0123109	0.300514
family.Methanobacteriaceae	rs56131665	G	A	0.178661	0.039298	6.17992e-06	0.00571757	0.0114227	0.616692
family.Methanobacteriaceae	rs6508769	T	C	0.153519	0.0344519	8.22529e-06	0.00135211	0.0106076	0.898572
family.Methanobacteriaceae	rs6776814	T	C	-0.199566	0.0411825	1.63062e-06	-0.0483784	0.0268747	0.0718373
family.Methanobacteriaceae	rs73068003	G	T	-0.15814	0.0351803	8.44583e-06	-0.0145684	0.0127097	0.251697
family.Methanobacteriaceae	rs73457410	A	G	0.21534	0.0436695	1.40855e-06	-0.0246653	0.0154784	0.111041
family.Methanobacteriaceae	rs75208022	C	T	-0.227245	0.048763	5.92103e-06	0.0119361	0.0128183	0.351763
family.Methanobacteriaceae	rs894996	C	A	0.216999	0.0449076	1.87557e-06	0.00393769	0.0147194	0.789071
order.Methanobacteriales	rs10202904	T	G	-0.121754	0.0235357	3.0143e-07	0.00713382	0.00764504	0.350753
order.Methanobacteriales	rs10424197	G	A	-0.111274	0.0247517	9.27887e-06	-0.0040972	0.00865744	0.636029
order.Methanobacteriales	rs11018665	A	T	0.111465	0.0250516	6.51864e-06	0.00330928	0.00878669	0.706453
order.Methanobacteriales	rs12825290	C	G	-0.216781	0.0493496	6.07567e-06	-0.00762529	0.0156767	0.626677
order.Methanobacteriales	rs4257531	G	A	0.164498	0.0364959	7.44344e-06	-0.0127459	0.0123109	0.300514
order.Methanobacteriales	rs56131665	G	A	0.178661	0.039298	6.17992e-06	0.00571757	0.0114227	0.616692
order.Methanobacteriales	rs6508769	T	C	0.153519	0.0344519	8.22529e-06	0.00135211	0.0106076	0.898572
order.Methanobacteriales	rs6776814	T	C	-0.199566	0.0411825	1.63062e-06	-0.0483784	0.0268747	0.0718373
order.Methanobacteriales	rs73068003	G	T	-0.15814	0.0351803	8.44583e-06	-0.0145684	0.0127097	0.251697
order.Methanobacteriales	rs73457410	A	G	0.21534	0.0436695	1.40855e-06	-0.0246653	0.0154784	0.111041
order.Methanobacteriales	rs75208022	C	T	-0.227245	0.048763	5.92103e-06	0.0119361	0.0128183	0.351763
order.Methanobacteriales	rs894996	C	A	0.216999	0.0449076	1.87557e-06	0.00393769	0.0147194	0.789071
genus.Methanobrevibacter	rs10202904	T	G	-0.112811	0.0239106	3.08549e-06	0.00713382	0.00764504	0.350753
genus.Methanobrevibacter	rs11018665	A	T	0.113013	0.0254343	7.03099e-06	0.00330928	0.00878669	0.706453
genus.Methanobrevibacter	rs1334944	T	C	0.115197	0.0255492	7.6138e-06	4.85539e-05	0.00836641	0.99537
genus.Methanobrevibacter	rs4779844	G	C	0.109639	0.0247979	9.28281e-06	0.00363766	0.00789147	0.644827
genus.Methanobrevibacter	rs4802933	A	G	-0.135628	0.0308139	9.73818e-06	-0.00508351	0.00889469	0.567645
genus.Methanobrevibacter	rs6776814	T	C	-0.188956	0.0419905	8.04905e-06	-0.0483784	0.0268747	0.0718373
genus.Methanobrevibacter	rs76029318	T	C	0.222849	0.0454319	1.07552e-06	-0.0260975	0.0155662	0.0936311
genus.Methanobrevibacter	rs894996	C	A	0.214213	0.0456045	3.81567e-06	0.00393769	0.0147194	0.789071
phylum.Euryarchaeota	rs10202904	T	G	-0.115986	0.0230271	6.1888e-07	0.00713382	0.00764504	0.350753
phylum.Euryarchaeota	rs11022995	G	A	-0.10373	0.0228889	7.73001e-06	0.00432584	0.00749932	0.564053
phylum.Euryarchaeota	rs34928225	T	C	0.19977	0.0425421	4.33093e-06	0.00976212	0.0128349	0.446901
phylum.Euryarchaeota	rs45498998	G	A	-0.131882	0.029229	5.32453e-06	-0.00461939	0.0103726	0.656071
phylum.Euryarchaeota	rs56131665	G	A	0.176759	0.0385787	5.30389e-06	0.00571757	0.0114227	0.616692
phylum.Euryarchaeota	rs6064552	T	C	-0.123612	0.0275749	9.3378e-06	-0.0177784	0.00967935	0.0662491
phylum.Euryarchaeota	rs6508769	T	C	0.150529	0.0337091	8.12354e-06	0.00135211	0.0106076	0.898572
phylum.Euryarchaeota	rs7015093	G	A	-0.118111	0.0264389	7.1987e-06	-0.00500244	0.00853894	0.557984
phylum.Euryarchaeota	rs73031978	C	G	-0.197523	0.0414497	2.74069e-06	-0.0495896	0.0268931	0.0651899
phylum.Euryarchaeota	rs76029318	T	C	0.214866	0.0438442	1.04622e-06	-0.0260975	0.0155662	0.0936311
phylum.Euryarchaeota	rs7635189	G	A	0.119983	0.0259356	4.635e-06	0.00583027	0.00836693	0.485914
phylum.Euryarchaeota	rs77658038	A	C	-0.160157	0.0340856	4.7542e-06	-0.000491773	0.00926021	0.957647
phylum.Euryarchaeota	rs894996	C	A	0.203577	0.0440033	5.11931e-06	0.00393769	0.0147194	0.789071
genus..Eubacteriumcoprostanoligenesgroup	rs1020520	T	G	-0.0590705	0.0132929	8.88975e-06	-0.0218009	0.0104507	0.0369735
genus..Eubacteriumcoprostanoligenesgroup	rs10444197	A	G	-0.0505823	0.0113455	5.98464e-06	0.00696971	0.00785685	0.375033
genus..Eubacteriumcoprostanoligenesgroup	rs11052069	T	C	0.0477832	0.0107833	9.37949e-06	-0.014964	0.00754484	0.0473293
genus..Eubacteriumcoprostanoligenesgroup	rs11720857	C	T	0.0630776	0.0144485	9.26255e-06	0.00851163	0.0098515	0.387591
genus..Eubacteriumcoprostanoligenesgroup	rs12906958	C	T	-0.0533159	0.0115935	4.34803e-06	-0.0123766	0.00823967	0.133079
genus..Eubacteriumcoprostanoligenesgroup	rs17159861	C	T	0.0962228	0.0168388	1.03787e-08	0.000394474	0.0121473	0.974094
genus..Eubacteriumcoprostanoligenesgroup	rs2644213	G	A	0.0538845	0.0121245	9.85638e-06	0.00241349	0.00815695	0.767321
genus..Eubacteriumcoprostanoligenesgroup	rs4076415	T	G	0.0515152	0.0110294	1.98974e-06	0.00439553	0.0077948	0.572818
genus..Eubacteriumcoprostanoligenesgroup	rs4717831	A	T	0.0786783	0.0174038	9.17719e-06	-0.0119116	0.0106839	0.264888
genus..Eubacteriumcoprostanoligenesgroup	rs62024432	C	T	-0.0769698	0.0172101	7.50207e-06	-0.0253519	0.0127689	0.0470945
genus..Eubacteriumcoprostanoligenesgroup	rs6762473	C	A	0.0521584	0.0112353	4.26113e-06	-0.00924547	0.0078921	0.241404
genus..Eubacteriumcoprostanoligenesgroup	rs76898927	G	A	0.123055	0.0266375	4.78979e-06	-0.00345139	0.0165406	0.834712
genus..Eubacteriumcoprostanoligenesgroup	rs79895140	T	C	-0.0641017	0.0141153	8.61816e-06	-0.00712769	0.0118999	0.549194
genus..Eubacteriumcoprostanoligenesgroup	rs9648214	T	C	-0.0828719	0.016431	2.5203e-07	0.0194464	0.0133377	0.144842
order.Clostridiales	rs10209007	G	C	0.0795424	0.0182427	9.59556e-06	-0.00288647	0.0168954	0.864347
order.Clostridiales	rs10774377	A	G	0.0523003	0.0113859	3.80899e-06	-0.00150045	0.00757507	0.842985
order.Clostridiales	rs112334273	G	A	0.0639383	0.0127404	4.07257e-07	-0.00544699	0.00838905	0.516145
order.Clostridiales	rs13105690	T	C	-0.0527441	0.011818	9.36806e-06	0.0024306	0.00834389	0.77082
order.Clostridiales	rs13179700	T	C	0.0510953	0.0109569	3.52111e-06	0.0114088	0.00789956	0.148675
order.Clostridiales	rs1842454	G	A	-0.0543676	0.012734	9.91744e-06	-0.00340924	0.00962194	0.723099
order.Clostridiales	rs2273429	A	G	-0.0726191	0.0153105	4.16871e-06	0.0063045	0.0122084	0.605571
order.Clostridiales	rs290772	G	A	0.084254	0.0196297	9.99759e-06	-0.00307933	0.0167368	0.854024
order.Clostridiales	rs6442336	C	T	-0.0547729	0.0124169	9.62568e-06	-0.00293353	0.00864035	0.734221
order.Clostridiales	rs6814436	T	C	0.0741858	0.0150814	9.06288e-07	-0.0120735	0.0107562	0.261661
order.Clostridiales	rs6815608	T	C	0.104089	0.0210883	3.71989e-07	0.0250932	0.0104258	0.016092
order.Clostridiales	rs6934062	G	C	0.0522397	0.0116116	7.09483e-06	-0.00286759	0.00802146	0.720724
order.Clostridiales	rs7269302	A	T	-0.0965346	0.0212006	8.84345e-06	-0.011864	0.0157847	0.452285
order.Clostridiales	rs72738886	T	C	0.0865333	0.0190392	8.41577e-06	-0.0351257	0.0142085	0.0134298
order.Clostridiales	rs72915163	T	C	-0.0580246	0.0120558	1.39104e-06	-0.0101538	0.0091324	0.266205
order.Clostridiales	rs76767978	G	A	0.0699806	0.0156318	8.17561e-06	-0.00218925	0.0105133	0.835045
order.Clostridiales	rs76860606	C	G	0.094122	0.0225117	8.58167e-06	-0.0149245	0.0132597	0.260356
class.Clostridia	rs10209007	G	C	0.0794173	0.0182427	9.89343e-06	-0.00288647	0.0168954	0.864347
class.Clostridia	rs10774377	A	G	0.052659	0.0113858	3.24401e-06	-0.00150045	0.00757507	0.842985
class.Clostridia	rs112334273	G	A	0.0641008	0.0127404	3.81407e-07	-0.00544699	0.00838905	0.516145
class.Clostridia	rs13105690	T	C	-0.0529097	0.011818	8.7779e-06	0.0024306	0.00834389	0.77082
class.Clostridia	rs13179700	T	C	0.0511937	0.0109569	3.37083e-06	0.0114088	0.00789956	0.148675
class.Clostridia	rs13421739	C	G	0.0888472	0.0179655	9.54199e-06	0.0218849	0.0148145	0.139604
class.Clostridia	rs1842454	G	A	-0.0547202	0.0127338	8.72023e-06	-0.00340924	0.00962194	0.723099
class.Clostridia	rs2273429	A	G	-0.0724037	0.0153105	4.52136e-06	0.0063045	0.0122084	0.605571
class.Clostridia	rs6797343	G	T	0.0592279	0.0134556	9.35647e-06	0.00962526	0.00953344	0.312672
class.Clostridia	rs6814436	T	C	0.0739995	0.0150815	9.65098e-07	-0.0120735	0.0107562	0.261661
class.Clostridia	rs6815608	T	C	0.103803	0.0210883	4.01857e-07	0.0250932	0.0104258	0.016092
class.Clostridia	rs6934062	G	C	0.0524406	0.0116115	6.53083e-06	-0.00286759	0.00802146	0.720724
class.Clostridia	rs7269302	A	T	-0.0963981	0.0212007	9.04045e-06	-0.011864	0.0157847	0.452285
class.Clostridia	rs72738886	T	C	0.086617	0.0190393	8.24241e-06	-0.0351257	0.0142085	0.0134298
class.Clostridia	rs72915163	T	C	-0.0581025	0.0120557	1.34295e-06	-0.0101538	0.0091324	0.266205
class.Clostridia	rs76767978	G	A	0.0698882	0.0156319	8.398e-06	-0.00218925	0.0105133	0.835045
class.Clostridia	rs76860606	C	G	0.0947036	0.0225117	7.53167e-06	-0.0149245	0.0132597	0.260356
family.Rikenellaceae	rs10217435	C	T	-0.0883756	0.0197506	6.5076e-06	0.0219327	0.0107187	0.0407371
family.Rikenellaceae	rs10832801	A	C	-0.0534763	0.0122666	7.50417e-06	-0.00626102	0.00837897	0.454924
family.Rikenellaceae	rs1939881	G	A	-0.105589	0.0206213	5.64373e-07	-0.0159634	0.0161118	0.321787
family.Rikenellaceae	rs2447496	G	A	-0.0549203	0.0121904	6.0861e-06	-0.00215315	0.00849451	0.799901
family.Rikenellaceae	rs2833282	G	A	0.0711137	0.0156966	4.31106e-06	0.000286343	0.010516	0.978277
family.Rikenellaceae	rs4264350	T	C	-0.0526393	0.0108555	1.34832e-06	0.00869215	0.00752256	0.247895
family.Rikenellaceae	rs59663348	G	A	0.0570915	0.0125048	6.12244e-06	-0.0218407	0.00869239	0.0119837
family.Rikenellaceae	rs62532512	C	A	-0.0504257	0.0107399	2.76426e-06	0.0131274	0.00756564	0.082718
family.Rikenellaceae	rs67281112	G	C	0.0635814	0.0137451	3.63475e-06	0.00326533	0.00934056	0.72665
family.Rikenellaceae	rs6744030	C	T	0.0696747	0.0157103	9.31514e-06	0.00955394	0.00921	0.299576
family.Rikenellaceae	rs6837275	A	G	0.0570355	0.011887	1.447e-06	0.00244241	0.00821986	0.766362
family.Rikenellaceae	rs74474130	T	G	0.137747	0.0295688	3.61378e-06	0.00256766	0.0202907	0.899301
family.Rikenellaceae	rs77885767	C	T	-0.156209	0.0336482	2.84694e-06	-0.0246423	0.0179208	0.169113
family.Rikenellaceae	rs9389714	C	T	-0.0636841	0.0143416	8.79066e-06	0.008865	0.0133457	0.506524
family.Rikenellaceae	rs9578457	G	A	-0.141478	0.0315848	3.99449e-06	0.00999044	0.0175254	0.568641
family.Rikenellaceae	rs9603208	G	T	0.0821173	0.0159596	1.91801e-07	0.00159583	0.0125102	0.898496
order.Bacillales	rs10233278	T	C	-0.116319	0.0248527	3.50803e-06	-0.00159353	0.00757212	0.833319
order.Bacillales	rs10410917	T	C	0.11471	0.0250025	5.57348e-06	0.00567737	0.00769154	0.460435
order.Bacillales	rs11034576	A	G	0.205765	0.0453311	8.85974e-06	0.011177	0.0113346	0.324087
order.Bacillales	rs11207728	G	A	-0.14455	0.0316912	5.73457e-06	0.00190093	0.0101127	0.850897
order.Bacillales	rs11844714	A	G	-0.143245	0.0320272	5.06212e-06	0.00956891	0.00928054	0.302507
order.Bacillales	rs12522021	T	A	0.174339	0.0400515	7.60217e-06	0.00315286	0.0109661	0.77372
order.Bacillales	rs1287018	G	A	0.141125	0.0319309	9.87091e-06	0.00417326	0.00960502	0.663934
order.Bacillales	rs4617108	A	G	0.248861	0.0525929	1.97506e-06	-0.00956669	0.0133518	0.473676
order.Bacillales	rs74420793	A	G	-0.164413	0.0353763	3.07323e-06	0.000582353	0.0123134	0.962279
genus..Eubacteriumrectalegroup	rs10248854	C	A	-0.0527827	0.0113464	4.20676e-06	0.00299111	0.0076736	0.696691
genus..Eubacteriumrectalegroup	rs10797540	A	G	0.0503179	0.0108389	3.53384e-06	0.00389293	0.00752185	0.604772
genus..Eubacteriumrectalegroup	rs10892089	C	G	-0.0635522	0.0140072	6.21821e-06	0.00898364	0.00964968	0.351865
genus..Eubacteriumrectalegroup	rs143694765	T	C	0.0870025	0.019779	9.75369e-06	0.0433886	0.0123813	0.000457678
genus..Eubacteriumrectalegroup	rs16960159	C	G	-0.156596	0.0336234	4.10132e-06	-0.00793644	0.0127142	0.532483
genus..Eubacteriumrectalegroup	rs2884897	A	G	-0.129364	0.0289021	6.44426e-06	-0.0062884	0.0204083	0.757984
genus..Eubacteriumrectalegroup	rs314726	T	C	0.0528824	0.0109486	1.37967e-06	0.0120836	0.00753067	0.108584
genus..Eubacteriumrectalegroup	rs35398954	A	G	-0.0901402	0.0174602	5.39945e-07	0.0121942	0.0102268	0.233114
genus..Eubacteriumrectalegroup	rs3980709	A	T	-0.0622701	0.0140572	6.85524e-06	0.00673794	0.00984787	0.493848
genus..Eubacteriumrectalegroup	rs59427698	A	G	-0.0576035	0.0130853	5.36906e-06	-0.0246145	0.00959643	0.0103188
genus..Eubacteriumrectalegroup	rs62547233	A	G	0.0536319	0.0120201	9.8982e-06	-0.0286792	0.00831762	0.000564755
genus..Eubacteriumnodatumgroup	rs10263623	C	T	0.193496	0.0439023	8.90706e-06	0.00138371	0.0194342	0.943239
genus..Eubacteriumnodatumgroup	rs10458299	T	C	-0.187753	0.041969	8.36714e-06	-0.00154649	0.0143237	0.914021
genus..Eubacteriumnodatumgroup	rs11006576	A	G	-0.110167	0.024593	7.98664e-06	-0.000428343	0.00753887	0.95469
genus..Eubacteriumnodatumgroup	rs113893692	C	T	-0.185107	0.0403573	5.75702e-06	0.00678955	0.0114573	0.553451
genus..Eubacteriumnodatumgroup	rs34297067	A	G	-0.186907	0.0341475	6.59784e-08	-0.0108074	0.0106213	0.308904
genus..Eubacteriumnodatumgroup	rs61841040	G	T	0.160621	0.0341609	3.56141e-06	0.00688853	0.00942442	0.464827
genus..Eubacteriumnodatumgroup	rs6818880	A	G	-0.110081	0.0245964	7.8254e-06	-0.000525339	0.00754247	0.944472
genus..Eubacteriumnodatumgroup	rs77910827	C	T	0.201788	0.0413568	9.05381e-07	-0.00491842	0.0120741	0.683748
genus..Eubacteriumnodatumgroup	rs7827125	C	T	0.1223	0.0271331	7.17355e-06	0.00302536	0.00834983	0.717109
genus..Eubacteriumnodatumgroup	rs7880204	T	C	-0.125454	0.0275303	6.83884e-06	-0.00724185	0.00869423	0.404873
genus..Eubacteriumnodatumgroup	rs9425984	T	C	-0.130234	0.0292347	7.20681e-06	0.00651962	0.00905395	0.471472
genus.RuminococcaceaeUCG011	rs10274562	C	T	0.110917	0.0244556	6.49607e-06	-0.00653529	0.00770535	0.396355
genus.RuminococcaceaeUCG011	rs12636310	G	A	0.132725	0.0282037	2.81235e-06	-0.0169465	0.00865135	0.0501337
genus.RuminococcaceaeUCG011	rs12724320	C	T	-0.120881	0.0249229	1.51986e-06	-0.000617055	0.00769487	0.936086
genus.RuminococcaceaeUCG011	rs1416041	A	C	-0.182339	0.0339898	7.04419e-08	0.0166118	0.00919093	0.0706968
genus.RuminococcaceaeUCG011	rs2729556	C	T	-0.109097	0.0233699	3.18679e-06	0.00974777	0.00754137	0.196159
genus.RuminococcaceaeUCG011	rs4490371	T	C	-0.111816	0.0248963	7.74624e-06	0.00476566	0.00763607	0.532563
genus.RuminococcaceaeUCG011	rs79113084	C	T	-0.152166	0.0317519	2.06123e-06	-0.00363306	0.0122375	0.766558
genus.RuminococcaceaeUCG011	rs9729514	A	G	0.184934	0.0394616	2.36769e-06	-0.00125564	0.0128866	0.922379
genus.Romboutsia	rs10279978	A	G	-0.0622202	0.0127675	1.17009e-06	0.00141187	0.00807726	0.86124
genus.Romboutsia	rs11221428	T	C	-0.0726779	0.0158263	6.48646e-06	0.00745165	0.00893026	0.404041
genus.Romboutsia	rs114398731	G	C	-0.131039	0.0293815	7.95851e-06	-0.00598966	0.0165794	0.717897
genus.Romboutsia	rs16843578	C	T	-0.0875276	0.0196779	5.08123e-06	-0.0140892	0.0168213	0.402267
genus.Romboutsia	rs28603357	T	C	-0.214911	0.0474739	8.52235e-06	-0.0478642	0.0270302	0.0765985
genus.Romboutsia	rs34302036	A	G	0.0550261	0.0120835	5.87667e-06	-0.00198164	0.00759745	0.794224
genus.Romboutsia	rs61841503	G	A	0.092888	0.0171454	3.99597e-08	-0.0282279	0.0111434	0.0113042
genus.Romboutsia	rs62504452	A	G	-0.0710048	0.0156654	4.65831e-06	0.00659827	0.010839	0.542688
genus.Romboutsia	rs7109293	A	G	0.0919112	0.0205738	6.98354e-06	-0.004781	0.0117371	0.683757
genus.Romboutsia	rs75200530	T	G	-0.190644	0.0421065	5.06555e-06	-0.0340582	0.0220372	0.122229
genus.Romboutsia	rs75987356	G	A	-0.129578	0.0280454	6.70799e-06	0.0117903	0.0139715	0.398738
genus.Romboutsia	rs77702691	A	G	-0.094406	0.0208544	7.36973e-06	-0.00830526	0.0132724	0.531475
genus.Romboutsia	rs9389266	T	G	0.0722815	0.0162353	9.38461e-06	0.00897354	0.00980837	0.360251
genus.Romboutsia	rs9567264	C	T	0.0580018	0.0127495	5.75689e-06	-0.00571177	0.00793624	0.471706
genus.Lachnoclostridium	rs1031599	G	T	-0.078627	0.0175644	6.31376e-06	0.00118472	0.0154052	0.9387
genus.Lachnoclostridium	rs12566975	T	C	-0.0468097	0.0105787	9.57204e-06	0.0339302	0.0075088	6.22143e-06
genus.Lachnoclostridium	rs1528479	G	A	-0.0497798	0.0111919	9.63976e-06	-0.00686254	0.00775874	0.376431
genus.Lachnoclostridium	rs1997204	T	C	-0.108075	0.0242022	5.97081e-06	0.0349902	0.0181828	0.05431
genus.Lachnoclostridium	rs2385421	A	G	0.0746186	0.0180734	7.13717e-06	-0.0159967	0.011564	0.166568
genus.Lachnoclostridium	rs3821998	C	A	-0.0864066	0.0192519	6.72052e-06	-0.0199842	0.0122406	0.10255
genus.Lachnoclostridium	rs4738679	G	A	-0.0520267	0.011404	4.41754e-06	-0.00136308	0.00770332	0.859551
genus.Lachnoclostridium	rs6112314	A	C	-0.0561715	0.0108174	2.43212e-07	0.00155291	0.00794801	0.845092
genus.Lachnoclostridium	rs615997	T	C	0.0511752	0.0106491	2.02677e-06	0.00755123	0.00747692	0.312524
genus.Lachnoclostridium	rs62285313	A	G	0.0864203	0.0181565	1.58331e-06	0.0167739	0.0127214	0.187316
genus.Lachnoclostridium	rs72829893	G	T	0.117472	0.0268103	5.57766e-06	0.0136762	0.0122813	0.265459
genus.Lachnoclostridium	rs78068103	A	G	0.0886199	0.0194248	3.66519e-06	-0.00246771	0.0117032	0.832998
genus.Lachnoclostridium	rs789029	C	T	-0.0641288	0.0137974	3.75328e-06	-0.013968	0.0107905	0.195501
family.Rhodospirillaceae	rs1035406	G	A	-0.11354	0.0250863	5.84451e-06	-0.00713853	0.011706	0.541983
family.Rhodospirillaceae	rs11591293	G	T	0.0743184	0.0158724	2.67148e-06	0.00734761	0.00757482	0.332044
family.Rhodospirillaceae	rs12977163	G	C	0.0730951	0.0163491	7.62595e-06	-0.0145981	0.00771389	0.0584332
family.Rhodospirillaceae	rs13336560	C	T	-0.0701719	0.0158061	9.17333e-06	-0.00590807	0.00762708	0.438565
family.Rhodospirillaceae	rs1549633	A	C	0.0999312	0.0218634	4.70392e-06	-0.00483207	0.0117701	0.681412
family.Rhodospirillaceae	rs1923415	A	G	-0.0999238	0.0227326	9.63701e-06	0.0109789	0.0131483	0.403714
family.Rhodospirillaceae	rs3754624	C	T	0.0971389	0.0200064	1.7148e-06	-0.00599831	0.00979999	0.540489
family.Rhodospirillaceae	rs4278423	T	C	0.107529	0.0235725	3.12021e-06	-0.0119457	0.0154657	0.439879
family.Rhodospirillaceae	rs4822789	G	C	0.0734321	0.0160521	7.00522e-06	0.00292465	0.00769547	0.70391
family.Rhodospirillaceae	rs55876211	C	T	-0.0911851	0.0196395	2.86679e-06	-9.58365e-05	0.00859889	0.991108
family.Rhodospirillaceae	rs61933850	G	A	0.164808	0.0360647	7.22582e-06	-0.00816048	0.0109501	0.456126
family.Rhodospirillaceae	rs6679026	T	C	0.111984	0.0251088	9.94679e-06	-0.0034863	0.0123977	0.778554
family.Rhodospirillaceae	rs7001029	C	T	0.117366	0.0261324	5.3475e-06	0.00675031	0.0129931	0.603391
family.Rhodospirillaceae	rs72714493	A	G	0.0816858	0.0180791	7.34924e-06	0.0136136	0.0105151	0.195435
family.Rhodospirillaceae	rs74354280	C	T	-0.0911896	0.0204907	6.67295e-06	0.0131628	0.00834675	0.114797
family.Rhodospirillaceae	rs76784716	A	G	0.136049	0.0285767	1.48988e-06	0.00118927	0.0117572	0.919429
family.Rhodospirillaceae	rs9813022	A	G	-0.0842444	0.0163583	2.53124e-07	-0.00395789	0.00773356	0.608803
order.Rhodospirillales	rs1035406	G	A	-0.114725	0.0247994	4.07163e-06	-0.00713853	0.011706	0.541983
order.Rhodospirillales	rs11591293	G	T	0.0722755	0.0158186	4.68529e-06	0.00734761	0.00757482	0.332044
order.Rhodospirillales	rs11630875	T	C	0.0945198	0.0202139	3.70379e-06	-0.0246778	0.0112755	0.0286253
order.Rhodospirillales	rs13336560	C	T	-0.0695313	0.0157065	9.74686e-06	-0.00590807	0.00762708	0.438565
order.Rhodospirillales	rs1549633	A	C	0.0996735	0.0216667	3.88024e-06	-0.00483207	0.0117701	0.681412
order.Rhodospirillales	rs3730086	A	G	0.0800354	0.0178737	7.98252e-06	0.0226764	0.00861549	0.00848731
order.Rhodospirillales	rs3754624	C	T	0.094128	0.0198389	2.68367e-06	-0.00599831	0.00979999	0.540489
order.Rhodospirillales	rs4278423	T	C	0.105215	0.0233778	3.9804e-06	-0.0119457	0.0154657	0.439879
order.Rhodospirillales	rs4822789	G	C	0.0727755	0.0159522	7.32717e-06	0.00292465	0.00769547	0.70391
order.Rhodospirillales	rs55876211	C	T	-0.0865002	0.0195197	7.87313e-06	-9.58365e-05	0.00859889	0.991108
order.Rhodospirillales	rs61933850	G	A	0.164663	0.0360285	6.99876e-06	-0.00816048	0.0109501	0.456126
order.Rhodospirillales	rs7001029	C	T	0.120726	0.0260989	2.83071e-06	0.00675031	0.0129931	0.603391
order.Rhodospirillales	rs76784716	A	G	0.136039	0.0284399	1.31382e-06	0.00118927	0.0117572	0.919429
order.Rhodospirillales	rs77304857	C	A	-0.0997433	0.0222165	6.02031e-06	0.00618958	0.00949381	0.514427
order.Rhodospirillales	rs9813022	A	G	-0.0830795	0.0162642	3.07213e-07	-0.00395789	0.00773356	0.608803
genus.Olsenella	rs1035588	A	G	-0.108148	0.0236848	4.85501e-06	-0.00127495	0.00776761	0.869624
genus.Olsenella	rs17148768	G	A	0.140434	0.0295602	2.1984e-06	0.00700181	0.0100626	0.486537
genus.Olsenella	rs2759329	G	A	-0.111131	0.0237218	3.43201e-06	-0.0101242	0.00774724	0.191274
genus.Olsenella	rs35225860	A	G	-0.223604	0.0482391	3.87041e-06	0.0133848	0.0192118	0.485993
genus.Olsenella	rs6046522	C	T	0.122938	0.0269928	4.48455e-06	-0.00174348	0.00964415	0.85654
genus.Olsenella	rs61090148	A	G	-0.104783	0.0231343	6.43728e-06	-0.0157906	0.00757635	0.0371433
genus.Olsenella	rs62112538	C	T	-0.19943	0.0407033	1.1882e-06	-0.0264185	0.0120353	0.0281579
genus.Olsenella	rs72691585	C	A	-0.249079	0.0520814	2.95294e-06	0.0101044	0.0109747	0.357209
genus.Olsenella	rs7540303	C	T	0.108044	0.023638	5.32027e-06	0.000147631	0.00774792	0.984798
genus.Olsenella	rs8066522	G	A	-0.106529	0.0240379	9.70095e-06	0.00871819	0.00797854	0.274523
genus.Olsenella	rs9460691	C	A	0.119966	0.0268645	7.28354e-06	-0.00541001	0.00953228	0.570343
class.Deltaproteobacteria	rs1035691	A	G	-0.055176	0.0121602	9.65172e-06	-0.000971452	0.00767587	0.899289
class.Deltaproteobacteria	rs112381107	C	T	0.206594	0.0456908	4.63054e-06	0.0225217	0.0156407	0.149883
class.Deltaproteobacteria	rs11599763	T	C	-0.0544219	0.0117397	3.94123e-06	-0.00638747	0.00768027	0.405594
class.Deltaproteobacteria	rs16851319	G	C	-0.0705516	0.0150849	5.67888e-06	0.0311266	0.00983814	0.00155686
class.Deltaproteobacteria	rs17084793	G	A	-0.0710762	0.015953	5.68634e-06	0.00657572	0.0106843	0.538255
class.Deltaproteobacteria	rs17791387	A	G	-0.0735881	0.0154246	1.60223e-06	-0.00711859	0.0128147	0.57855
class.Deltaproteobacteria	rs2692012	A	G	0.110335	0.0253336	3.14186e-06	0.00251455	0.016458	0.878567
class.Deltaproteobacteria	rs2838334	G	A	0.0561722	0.0124124	5.44551e-06	-0.00376553	0.00788758	0.633078
class.Deltaproteobacteria	rs3935584	C	T	-0.0523485	0.011566	7.50121e-06	-0.000252275	0.00751958	0.973237
class.Deltaproteobacteria	rs4506934	C	T	-0.0936514	0.02012	3.58887e-06	-0.0198932	0.011688	0.0887503
class.Deltaproteobacteria	rs55744759	A	G	-0.0779693	0.0170738	7.3137e-06	-0.00434964	0.0118848	0.714378
class.Deltaproteobacteria	rs6058181	C	T	0.0825716	0.0165958	3.39554e-07	-0.0140687	0.0101494	0.165697
class.Deltaproteobacteria	rs62020470	A	G	-0.0585411	0.0129358	4.85084e-06	0.00539644	0.00979009	0.581487
class.Deltaproteobacteria	rs9928243	C	A	-0.0538457	0.0117718	5.02081e-06	-0.0012263	0.00751746	0.870418
family.Lachnospiraceae	rs10402491	C	T	0.0661701	0.014851	7.58351e-06	0.00820707	0.0100491	0.414104
family.Lachnospiraceae	rs11139361	T	C	0.0494463	0.0110503	4.26262e-06	-0.00950879	0.00800389	0.234825
family.Lachnospiraceae	rs112040820	A	G	0.0549584	0.0117086	2.41836e-06	-0.0122601	0.00859677	0.153832
family.Lachnospiraceae	rs11841382	G	T	-0.0718128	0.017462	9.57773e-06	-0.00214947	0.0136187	0.874589
family.Lachnospiraceae	rs11979110	T	C	-0.0500924	0.0105069	1.81843e-06	-0.0103312	0.00751023	0.168942
family.Lachnospiraceae	rs1205443	A	G	0.0501415	0.0112157	7.28844e-06	0.0106957	0.00788657	0.175039
family.Lachnospiraceae	rs12760724	A	C	-0.0484566	0.0107934	7.26734e-06	0.000360044	0.00796969	0.963966
family.Lachnospiraceae	rs13005175	A	G	0.0993483	0.0218395	8.37071e-06	0.00423525	0.0182299	0.816286
family.Lachnospiraceae	rs2159863	A	G	-0.0585831	0.0128742	3.69557e-06	0.00923717	0.00977015	0.34443
family.Lachnospiraceae	rs2910921	T	C	0.160302	0.035832	8.41974e-06	-0.00379902	0.0224768	0.865781
family.Lachnospiraceae	rs3127230	C	T	-0.0503537	0.0112201	6.20325e-06	0.00424339	0.00817093	0.603532
family.Lachnospiraceae	rs35524804	T	C	-0.0607481	0.0125216	2.44999e-06	-0.0292679	0.00917879	0.00142942
family.Lachnospiraceae	rs7359994	T	C	-0.0503142	0.0112482	5.35899e-06	0.00223801	0.00764446	0.769703
family.Lachnospiraceae	rs79086868	T	C	0.0776723	0.0164472	3.01422e-06	0.00492421	0.0124808	0.69318
family.Lachnospiraceae	rs959845	C	T	-0.0493666	0.0107801	5.1695e-06	-0.00939462	0.0076986	0.22235
family.Lachnospiraceae	rs9929145	G	A	-0.125721	0.0245233	2.83594e-07	0.00879732	0.0174323	0.6138
family.FamilyXIII	rs10404377	C	A	-0.0503183	0.011165	6.99027e-06	0.00758244	0.00768541	0.323838
family.FamilyXIII	rs118170811	A	G	0.151619	0.0317112	1.80357e-06	-0.047325	0.0217393	0.0294856
family.FamilyXIII	rs12643275	A	T	-0.0550907	0.0116474	2.41523e-06	-0.0191154	0.00838816	0.0226751
family.FamilyXIII	rs12904405	A	G	-0.0851896	0.0192688	7.67412e-06	-0.00496018	0.0128481	0.699451
family.FamilyXIII	rs1999289	A	T	-0.0637366	0.013927	2.53805e-06	0.00571844	0.00887386	0.519307
family.FamilyXIII	rs3098182	G	T	0.0508511	0.011014	4.04024e-06	-0.00621539	0.00751578	0.408249
family.FamilyXIII	rs4293737	A	G	-0.112091	0.0271305	8.38485e-06	-0.00107635	0.00924853	0.907351
family.FamilyXIII	rs482905	G	T	0.0596528	0.012717	3.72345e-06	-0.00727426	0.00863482	0.399545
family.FamilyXIII	rs6501525	A	G	0.0561559	0.0115587	1.23726e-06	-0.0118884	0.00794958	0.13479
family.FamilyXIII	rs66753613	G	A	0.0651136	0.0144251	8.08288e-06	0.00798901	0.00970522	0.410413
family.FamilyXIII	rs6797051	C	T	-0.0805984	0.0171364	4.89281e-06	-0.0159361	0.012778	0.21234
family.FamilyXIII	rs7514702	T	C	-0.0663236	0.0141626	3.91642e-06	0.0213562	0.0104927	0.0418167
genus.Slackia	rs10409783	A	G	0.0950828	0.0211239	7.69592e-06	0.0182035	0.00830417	0.0283727
genus.Slackia	rs112764253	T	A	0.194714	0.0411598	3.39569e-06	-0.00691896	0.0219654	0.752766
genus.Slackia	rs12440440	A	G	0.0901934	0.0190582	2.62872e-06	-0.00775599	0.00790401	0.326458
genus.Slackia	rs13339230	C	G	0.147055	0.0330635	7.42025e-06	0.010421	0.0133295	0.434331
genus.Slackia	rs16894137	C	T	-0.122792	0.0263047	2.71183e-06	-0.00592671	0.0111136	0.593837
genus.Slackia	rs35156985	T	C	-0.155709	0.0348085	8.05947e-06	0.00178897	0.0189217	0.924675
genus.Slackia	rs4492265	A	G	-0.0905757	0.0191658	2.40925e-06	-0.0102331	0.00817239	0.210512
genus.Slackia	rs58767323	G	C	-0.102833	0.0227077	4.59992e-06	-0.0110089	0.00983703	0.263087
genus.Slackia	rs8901	C	T	0.0934594	0.0186813	6.06998e-07	0.00884624	0.00825062	0.283634
genus.LachnospiraceaeUCG010	rs10414815	T	C	0.10453	0.0230253	4.23977e-06	-0.0120184	0.0181137	0.507013
genus.LachnospiraceaeUCG010	rs11192447	A	G	0.126592	0.024345	4.68957e-07	0.0200517	0.0172453	0.244936
genus.LachnospiraceaeUCG010	rs12346653	C	T	0.0657686	0.0139569	2.70321e-06	0.013101	0.00923034	0.155799
genus.LachnospiraceaeUCG010	rs17730011	G	A	-0.0702357	0.015706	7.84597e-06	0.00363454	0.0091192	0.690219
genus.LachnospiraceaeUCG010	rs2153460	A	T	-0.0684038	0.0156562	9.17312e-06	0.0105498	0.0100769	0.295132
genus.LachnospiraceaeUCG010	rs2833528	C	T	-0.0562148	0.0127763	9.9199e-06	-0.00300408	0.00776163	0.698725
genus.LachnospiraceaeUCG010	rs336138	G	T	0.0779543	0.0171865	7.48417e-06	0.0101147	0.0117233	0.388251
genus.LachnospiraceaeUCG010	rs4576377	A	C	-0.0572001	0.0127043	7.63056e-06	-0.00440669	0.00778501	0.57136
genus.LachnospiraceaeUCG010	rs72761829	A	T	0.111884	0.0238893	2.57651e-06	-0.0177397	0.0131848	0.178477
genus.LachnospiraceaeUCG010	rs72894957	G	A	0.222263	0.0486425	5.68428e-06	0.00359244	0.0250336	0.885891
genus.LachnospiraceaeUCG010	rs74315802	G	T	0.0867262	0.0183477	3.19006e-06	0.0128696	0.00975765	0.187195
genus.LachnospiraceaeUCG010	rs9981767	A	C	0.0655062	0.0131994	9.96373e-07	0.011805	0.0086152	0.170607
genus.Lactococcus	rs10417872	T	G	0.118306	0.024522	1.28678e-06	0.00596287	0.00830077	0.47254
genus.Lactococcus	rs123059	T	C	-0.13671	0.0274694	1.26562e-06	0.0111736	0.0090972	0.219354
genus.Lactococcus	rs12621813	G	A	0.108423	0.0239978	6.60829e-06	-0.00133287	0.0085045	0.875462
genus.Lactococcus	rs17168302	G	A	0.191857	0.0424761	6.28602e-06	0.0258046	0.0121815	0.034146
genus.Lactococcus	rs2293361	C	T	-0.199221	0.0430969	1.39593e-06	0.0106157	0.016704	0.525094
genus.Lactococcus	rs34757988	G	C	0.122294	0.0228976	8.95039e-08	0.00683487	0.00769854	0.374642
genus.Lactococcus	rs4766997	C	T	0.114599	0.023839	2.06145e-06	-0.00834204	0.00757341	0.270684
genus.Lactococcus	rs55910161	C	T	0.146426	0.0307367	2.36214e-06	0.00635041	0.0119572	0.595354
genus.Lactococcus	rs6674304	C	T	0.200758	0.0442121	6.17759e-06	0.0048365	0.0198408	0.807413
genus.Lactococcus	rs757872	G	C	0.140799	0.027582	4.36882e-07	0.0350604	0.00999348	0.000450931
genus.Lactococcus	rs7992246	T	C	0.104232	0.0230786	4.44724e-06	-0.013483	0.00768839	0.0794859
genus.Fusicatenibacter	rs10439674	A	G	-0.0572129	0.0130007	7.68485e-06	0.00817097	0.00931788	0.380534
genus.Fusicatenibacter	rs167879	C	T	-0.0659543	0.0148763	5.86893e-06	-0.00138121	0.0105696	0.89603
genus.Fusicatenibacter	rs1864685	A	C	-0.0494799	0.0108105	4.96161e-06	0.0127918	0.00761424	0.0929608
genus.Fusicatenibacter	rs2025938	G	A	-0.0967298	0.0205426	2.98832e-06	-0.0127641	0.0152592	0.402881
genus.Fusicatenibacter	rs206581	A	G	-0.0568339	0.0127894	8.95756e-06	0.00367732	0.00909902	0.686106
genus.Fusicatenibacter	rs2132128	G	A	-0.0771914	0.0160344	1.07686e-06	0.00761757	0.0125045	0.5424
genus.Fusicatenibacter	rs3303	T	C	-0.0953657	0.020407	3.93891e-06	0.000501609	0.0154005	0.974017
genus.Fusicatenibacter	rs4378146	A	C	-0.0616691	0.0125259	7.20451e-07	-0.00833924	0.00859969	0.33219
genus.Fusicatenibacter	rs60254196	A	G	-0.0492427	0.0109365	5.46739e-06	0.00178448	0.00754396	0.81301
genus.Fusicatenibacter	rs62187631	T	C	-0.0710571	0.015924	4.54526e-06	-0.0133667	0.00952519	0.160527
genus.Fusicatenibacter	rs62353480	A	G	-0.0701397	0.0145589	1.56768e-06	0.0063093	0.0099973	0.527975
genus.Fusicatenibacter	rs6515626	G	A	0.141575	0.0313559	7.28654e-06	0.0167167	0.0149974	0.265003
genus.Fusicatenibacter	rs704418	T	C	0.0739124	0.0151073	7.77428e-07	0.00877773	0.0113182	0.438021
genus.Fusicatenibacter	rs73103914	A	G	-0.0597324	0.0134458	8.29563e-06	-0.0032092	0.0104853	0.759553
genus.Fusicatenibacter	rs792108	T	C	-0.0508345	0.0113843	8.49535e-06	0.00223746	0.00761967	0.769031
genus.Fusicatenibacter	rs8028026	A	G	-0.0792146	0.0180505	8.0633e-06	-0.00331795	0.012918	0.797297
genus.Fusicatenibacter	rs8063430	T	C	-0.104026	0.022217	4.9289e-06	-0.0121389	0.0171942	0.480198
genus.Fusicatenibacter	rs9905659	G	A	-0.061617	0.0136576	7.30993e-06	-0.000974702	0.00972778	0.920187
genus.ChristensenellaceaeR.7group	rs10461257	A	G	-0.0551969	0.0122069	6.50746e-06	-0.00810686	0.00794543	0.307578
genus.ChristensenellaceaeR.7group	rs17081797	A	G	-0.0904325	0.0204253	3.34031e-06	0.029109	0.0153098	0.0572585
genus.ChristensenellaceaeR.7group	rs60954665	T	G	0.049815	0.0110787	7.13177e-06	0.00605717	0.00747808	0.417946
genus.ChristensenellaceaeR.7group	rs62132810	A	G	-0.0828853	0.0179623	5.66711e-06	-0.0169748	0.010804	0.116143
genus.ChristensenellaceaeR.7group	rs62190261	A	C	0.0958394	0.0214723	8.74023e-06	-0.011863	0.0134114	0.3764
genus.ChristensenellaceaeR.7group	rs62467127	C	T	0.114108	0.0251983	3.25362e-06	-0.00212473	0.0240681	0.929654
genus.ChristensenellaceaeR.7group	rs73952017	C	T	-0.0862164	0.0194354	8.45769e-06	0.0102952	0.0123571	0.404765
genus.ChristensenellaceaeR.7group	rs78521377	C	T	0.124992	0.0274797	5.60674e-06	0.0150887	0.0217474	0.487797
genus.ChristensenellaceaeR.7group	rs892686	A	G	0.0514099	0.011136	3.96861e-06	-0.00383436	0.00750969	0.609639
genus.ChristensenellaceaeR.7group	rs999354	T	A	0.0580248	0.0117185	7.00695e-07	-0.00999607	0.00774303	0.196712
genus.Adlercreutzia	rs1046175	C	G	0.112758	0.0255994	6.35889e-06	-0.00121684	0.0148498	0.934692
genus.Adlercreutzia	rs11604400	C	T	-0.102524	0.0234834	9.74463e-06	0.00914777	0.0122432	0.454961
genus.Adlercreutzia	rs12522517	A	T	-0.104884	0.0234695	4.41254e-06	-0.00523532	0.0105971	0.621282
genus.Adlercreutzia	rs13231526	C	A	0.143237	0.0311654	4.81355e-06	0.0199795	0.0137578	0.146438
genus.Adlercreutzia	rs2147798	C	G	0.0922959	0.0192121	1.39877e-06	-0.0270533	0.00866623	0.00179817
genus.Adlercreutzia	rs2717140	C	T	-0.119225	0.0251081	2.04594e-06	0.0101494	0.0125124	0.417281
genus.Adlercreutzia	rs55719207	G	A	-0.0699243	0.0158036	9.60505e-06	0.00983656	0.00770151	0.201523
genus.Adlercreutzia	rs6664405	T	C	-0.0953084	0.0210752	5.23422e-06	0.0122627	0.010703	0.251909
genus.Adlercreutzia	rs7680684	C	T	-0.083381	0.0168901	9.76904e-07	0.00524848	0.00789489	0.506181
genus.Adlercreutzia	rs80078995	A	T	-0.11324	0.0232586	1.57358e-06	-0.00754318	0.0106609	0.479222
genus.Adlercreutzia	rs9490822	C	T	-0.0734512	0.0155789	2.54421e-06	0.00693533	0.00749885	0.355042
genus.Adlercreutzia	rs9915817	T	C	0.0749219	0.016833	8.21673e-06	0.00717677	0.00828092	0.386127
genus.Oxalobacter	rs10464997	G	A	0.137691	0.0294804	3.29754e-06	-0.013738	0.00966051	0.155004
genus.Oxalobacter	rs11108500	A	G	-0.199099	0.0427327	3.74279e-06	0.00829155	0.0134278	0.536911
genus.Oxalobacter	rs111966731	T	C	0.213114	0.047162	7.29863e-06	0.00706141	0.0133707	0.597412
genus.Oxalobacter	rs12002250	A	C	0.217122	0.0466317	1.41504e-06	-0.0155319	0.0186034	0.403778
genus.Oxalobacter	rs1569853	T	C	-0.138078	0.0296981	3.64501e-06	-0.00815152	0.0114514	0.476567
genus.Oxalobacter	rs36057338	G	T	0.207847	0.0421439	8.79803e-07	-0.0402941	0.0210602	0.0557122
genus.Oxalobacter	rs3862635	C	T	-0.172142	0.0394026	9.18685e-06	0.00111779	0.0130368	0.931672
genus.Oxalobacter	rs4428215	G	A	0.130293	0.0242237	7.51071e-08	0.0142382	0.00858797	0.097333
genus.Oxalobacter	rs6000536	C	T	-0.130992	0.0253804	2.06054e-07	-0.0167137	0.0100576	0.0965517
genus.Oxalobacter	rs6071435	T	A	-0.105512	0.021489	1.07431e-06	-0.010176	0.00772204	0.187574
genus.Oxalobacter	rs6993398	G	A	0.127217	0.0278855	7.12773e-06	0.00843225	0.00964527	0.381989
genus.Oxalobacter	rs736744	C	T	0.117882	0.0211262	2.57471e-08	0.00166083	0.00756445	0.826216
genus.RuminococcaceaeUCG003	rs10490280	C	T	-0.0672094	0.0143309	4.15551e-06	-0.0103359	0.00959518	0.281392
genus.RuminococcaceaeUCG003	rs11243416	T	C	-0.0925653	0.0191203	1.66882e-06	0.0217204	0.0148088	0.142453
genus.RuminococcaceaeUCG003	rs11613919	G	T	0.0727604	0.0155716	1.62509e-06	-0.00433159	0.00902326	0.631194
genus.RuminococcaceaeUCG003	rs139730	G	C	-0.0577655	0.0130645	9.72112e-06	0.00903899	0.00870487	0.299092
genus.RuminococcaceaeUCG003	rs16959793	A	C	-0.062527	0.0131259	2.21709e-06	0.00691213	0.00761776	0.364211
genus.RuminococcaceaeUCG003	rs2523124	T	C	-0.0546625	0.0120823	5.7837e-06	0.00450944	0.0076588	0.556
genus.RuminococcaceaeUCG003	rs3013089	G	A	-0.0551473	0.0120346	4.38133e-06	0.00220522	0.00772185	0.775199
genus.RuminococcaceaeUCG003	rs4452755	A	C	-0.0634463	0.0134741	3.29335e-06	-0.00140559	0.00793157	0.859339
genus.RuminococcaceaeUCG003	rs4532474	G	A	0.0769231	0.017045	4.82127e-06	0.000139944	0.0101021	0.988947
genus.RuminococcaceaeUCG003	rs4629039	T	A	0.0553742	0.0122659	6.54355e-06	0.00448525	0.00771536	0.561012
genus.RuminococcaceaeUCG003	rs646327	G	A	0.0586696	0.0118369	7.8318e-07	0.0303051	0.00760515	6.75336e-05
genus.RuminococcaceaeUCG003	rs6759615	A	G	0.102523	0.0200204	7.86224e-07	-0.00627375	0.0125852	0.61813
genus.RuminococcaceaeUCG003	rs73341549	T	C	-0.169857	0.0318768	1.50953e-07	-0.0140124	0.0162138	0.387463
genus.RuminococcaceaeUCG003	rs78720113	A	G	-0.115348	0.0249601	7.59261e-06	-0.020101	0.0140193	0.151627
genus.RuminococcaceaeUCG014	rs10495392	C	T	-0.082486	0.0187194	9.96329e-06	-0.0074282	0.0145286	0.609154
genus.RuminococcaceaeUCG014	rs10791168	A	G	-0.0664624	0.0150069	9.76182e-06	-0.00580318	0.00972754	0.550792
genus.RuminococcaceaeUCG014	rs10941294	C	T	-0.122057	0.0260017	2.397e-06	-0.0366347	0.0166023	0.027342
genus.RuminococcaceaeUCG014	rs115777838	T	C	-0.18835	0.0386643	4.62331e-07	-0.00432744	0.0118708	0.71545
genus.RuminococcaceaeUCG014	rs12638134	T	G	0.0582548	0.0119657	1.21144e-06	0.000254007	0.00757749	0.973259
genus.RuminococcaceaeUCG014	rs17296933	C	G	-0.0829544	0.0185058	7.33724e-06	-0.0106025	0.0118183	0.369653
genus.RuminococcaceaeUCG014	rs34402072	C	T	-0.0688023	0.0156083	9.80426e-06	0.00248269	0.0106453	0.815591
genus.RuminococcaceaeUCG014	rs439810	G	C	-0.0577127	0.0126675	7.04188e-06	-0.00283736	0.0079516	0.72122
genus.RuminococcaceaeUCG014	rs56105232	G	A	0.139276	0.0299132	2.9128e-06	0.000907677	0.0157428	0.954022
genus.RuminococcaceaeUCG014	rs61898819	A	T	0.0607865	0.0138761	9.91789e-06	-0.00193221	0.00952182	0.839194
genus.RuminococcaceaeUCG014	rs62478832	T	A	-0.058129	0.012903	6.04427e-06	-0.000789225	0.00790574	0.92048
genus.RuminococcaceaeUCG014	rs72809222	T	C	0.0671775	0.0139838	2.41191e-06	-0.00323552	0.00917217	0.724273
genus.RuminococcaceaeUCG014	rs73186226	G	A	-0.0993852	0.0216819	6.71749e-06	-0.00866615	0.0137264	0.527812
genus.RuminococcaceaeUCG014	rs74060145	C	G	-0.115767	0.0254199	8.7051e-06	-0.00410489	0.0139365	0.768343
genus.RuminococcaceaeUCG014	rs79640386	T	A	-0.110863	0.0248098	8.73755e-06	-0.0209009	0.0110174	0.0578176
genus.RuminococcaceaeUCG014	rs853612	A	G	-0.0528257	0.0119367	9.75451e-06	0.00339256	0.00767241	0.658361
genus.RuminococcaceaeUCG014	rs995642	C	T	0.060048	0.0126417	1.90222e-06	0.00363693	0.00878821	0.678991
family.Bifidobacteriaceae	rs10496759	G	C	0.0637133	0.0144305	8.79796e-06	-0.00496481	0.00904372	0.583019
family.Bifidobacteriaceae	rs10831953	G	A	0.0537537	0.0123746	9.94742e-06	0.00399832	0.00817451	0.624757
family.Bifidobacteriaceae	rs10841473	G	C	-0.0613031	0.0128844	2.28067e-06	0.0179857	0.00888388	0.0429151
family.Bifidobacteriaceae	rs10857328	T	A	0.0562	0.0126395	7.24135e-06	-0.00656067	0.00832016	0.430389
family.Bifidobacteriaceae	rs12446429	T	C	0.0810099	0.019073	8.52886e-06	-0.00993705	0.00965495	0.303377
family.Bifidobacteriaceae	rs13020688	G	A	0.0584045	0.0122081	1.57375e-06	-0.0139563	0.0081641	0.0873635
family.Bifidobacteriaceae	rs182549	C	T	0.11707	0.0126703	5.942e-20	-0.0182153	0.00773921	0.0185905
family.Bifidobacteriaceae	rs4957061	T	C	0.0569873	0.0116907	1.1517e-06	-0.00573629	0.00763479	0.45245
family.Bifidobacteriaceae	rs540489	T	G	-0.0632518	0.013817	5.36811e-06	0.00153071	0.00984731	0.876471
family.Bifidobacteriaceae	rs55888705	A	G	0.053673	0.0120586	8.66208e-06	-0.0143217	0.00834538	0.086139
family.Bifidobacteriaceae	rs677208	G	C	0.0728589	0.0164821	6.0011e-06	0.00448076	0.00997884	0.653413
family.Bifidobacteriaceae	rs6899771	A	G	-0.0914312	0.0202604	7.27995e-06	-0.0255508	0.0124031	0.0393958
family.Bifidobacteriaceae	rs7174549	C	T	0.0551726	0.0124655	6.8678e-06	0.00616199	0.00783029	0.431315
family.Bifidobacteriaceae	rs7322849	T	C	0.110676	0.0200996	1.74032e-08	0.00987384	0.0130942	0.450813
family.Bifidobacteriaceae	rs76671854	C	G	-0.0892981	0.0183177	1.03632e-06	-0.00507735	0.0113705	0.655209
family.Bifidobacteriaceae	rs857444	C	T	0.0553965	0.0120669	3.82492e-06	-0.00107318	0.00776456	0.89007
order.Bifidobacteriales	rs10496759	G	C	0.0637133	0.0144305	8.79796e-06	-0.00496481	0.00904372	0.583019
order.Bifidobacteriales	rs10831953	G	A	0.0537537	0.0123746	9.94742e-06	0.00399832	0.00817451	0.624757
order.Bifidobacteriales	rs10841473	G	C	-0.0613031	0.0128844	2.28067e-06	0.0179857	0.00888388	0.0429151
order.Bifidobacteriales	rs10857328	T	A	0.0562	0.0126395	7.24135e-06	-0.00656067	0.00832016	0.430389
order.Bifidobacteriales	rs12446429	T	C	0.0810099	0.019073	8.52886e-06	-0.00993705	0.00965495	0.303377
order.Bifidobacteriales	rs13020688	G	A	0.0584045	0.0122081	1.57375e-06	-0.0139563	0.0081641	0.0873635
order.Bifidobacteriales	rs182549	C	T	0.11707	0.0126703	5.942e-20	-0.0182153	0.00773921	0.0185905
order.Bifidobacteriales	rs4957061	T	C	0.0569873	0.0116907	1.1517e-06	-0.00573629	0.00763479	0.45245
order.Bifidobacteriales	rs540489	T	G	-0.0632518	0.013817	5.36811e-06	0.00153071	0.00984731	0.876471
order.Bifidobacteriales	rs55888705	A	G	0.053673	0.0120586	8.66208e-06	-0.0143217	0.00834538	0.086139
order.Bifidobacteriales	rs677208	G	C	0.0728589	0.0164821	6.0011e-06	0.00448076	0.00997884	0.653413
order.Bifidobacteriales	rs6899771	A	G	-0.0914312	0.0202604	7.27995e-06	-0.0255508	0.0124031	0.0393958
order.Bifidobacteriales	rs7174549	C	T	0.0551726	0.0124655	6.8678e-06	0.00616199	0.00783029	0.431315
order.Bifidobacteriales	rs7322849	T	C	0.110676	0.0200996	1.74032e-08	0.00987384	0.0130942	0.450813
order.Bifidobacteriales	rs76671854	C	G	-0.0892981	0.0183177	1.03632e-06	-0.00507735	0.0113705	0.655209
order.Bifidobacteriales	rs857444	C	T	0.0553965	0.0120669	3.82492e-06	-0.00107318	0.00776456	0.89007
genus..Eubacteriumhalliigroup	rs10501370	C	T	-0.115589	0.0252489	5.41918e-06	-0.00764475	0.0153888	0.61935
genus..Eubacteriumhalliigroup	rs10798999	C	T	0.0601661	0.0126752	2.60558e-06	-0.000694345	0.00846165	0.934601
genus..Eubacteriumhalliigroup	rs117748144	T	C	-0.126582	0.028712	7.86002e-06	-0.00141564	0.0170658	0.93389
genus..Eubacteriumhalliigroup	rs13116360	T	C	0.154124	0.0297185	2.94487e-07	0.00496202	0.0151245	0.742851
genus..Eubacteriumhalliigroup	rs17074066	T	C	-0.0813986	0.0189272	9.34905e-06	0.0469891	0.0270403	0.0822546
genus..Eubacteriumhalliigroup	rs17474256	G	A	0.0810805	0.0184573	9.45445e-06	0.00260819	0.0126213	0.836284
genus..Eubacteriumhalliigroup	rs281379	A	G	-0.0499523	0.0112153	9.32796e-06	0.0310963	0.00761195	4.40393e-05
genus..Eubacteriumhalliigroup	rs28584818	A	G	0.126115	0.0268627	4.43235e-06	0.0150326	0.0138211	0.276746
genus..Eubacteriumhalliigroup	rs60254196	A	G	-0.0522832	0.0111865	2.69672e-06	0.00178448	0.00754396	0.81301
genus..Eubacteriumhalliigroup	rs630939	C	T	-0.0508914	0.0114352	9.15759e-06	-0.0114217	0.0075781	0.131761
genus..Eubacteriumhalliigroup	rs6550770	T	C	-0.198087	0.0443545	4.823e-06	-0.012757	0.01862	0.493266
genus..Eubacteriumhalliigroup	rs74018587	C	T	0.208943	0.043822	3.70257e-06	-0.024908	0.0190573	0.191211
genus..Eubacteriumhalliigroup	rs78056098	G	T	-0.0507411	0.0113758	8.28818e-06	-0.000833641	0.00782622	0.915171
genus..Eubacteriumhalliigroup	rs949971	T	G	-0.0540164	0.0116101	3.29002e-06	0.00132786	0.00800388	0.868234
genus.Anaerostipes	rs10502061	A	G	0.0835752	0.0192017	7.93539e-06	-0.00572691	0.011759	0.626242
genus.Anaerostipes	rs13376554	A	T	0.197389	0.0458642	7.72059e-06	-0.0243999	0.0239272	0.307844
genus.Anaerostipes	rs2014785	T	C	0.0515687	0.0112199	4.68061e-06	-0.00730636	0.00762422	0.337907
genus.Anaerostipes	rs2396460	T	C	-0.0512653	0.0109555	2.91088e-06	-0.0101943	0.00752502	0.175505
genus.Anaerostipes	rs2804244	A	G	-0.053089	0.0110983	2.04051e-06	0.00433784	0.00771661	0.574019
genus.Anaerostipes	rs3900776	G	A	-0.110013	0.0236302	2.74765e-06	-0.0506863	0.0227143	0.0256502
genus.Anaerostipes	rs60983350	G	A	-0.0539901	0.0116575	4.42054e-06	0.00647807	0.00801496	0.418948
genus.Anaerostipes	rs62157625	T	C	0.088573	0.0185548	1.44909e-06	0.0023913	0.0115554	0.836055
genus.Anaerostipes	rs62215703	G	A	0.0644965	0.0136702	1.9777e-06	0.00391783	0.00911885	0.667457
genus.Anaerostipes	rs6474958	A	G	-0.0500065	0.0112001	6.74483e-06	0.0120718	0.00809631	0.135954
genus.Anaerostipes	rs6726833	C	A	-0.0877497	0.0189408	3.32217e-06	-0.0198855	0.0138448	0.150913
genus.Anaerostipes	rs6854026	T	C	-0.0508482	0.0109075	3.19578e-06	-0.00479573	0.00755933	0.525811
genus.Anaerostipes	rs7193624	C	T	0.0750642	0.0150723	5.35482e-07	-0.0138655	0.0136629	0.310186
genus.Anaerostipes	rs7823228	G	C	-0.0621085	0.0136614	5.84203e-06	-0.0128562	0.00998954	0.198105
genus.Anaerostipes	rs78735375	A	C	-0.137429	0.0305304	5.33384e-06	-0.037566	0.0190358	0.0484451
genus..Clostridiuminnocuumgroup	rs10506058	A	G	0.0997048	0.0221926	8.92443e-06	-0.00261715	0.00758757	0.73015
genus..Clostridiuminnocuumgroup	rs1942371	G	A	-0.157938	0.034187	4.06337e-06	-0.0157896	0.0114527	0.167994
genus..Clostridiuminnocuumgroup	rs1948423	T	A	-0.108859	0.023425	3.4941e-06	0.00317765	0.00788019	0.686768
genus..Clostridiuminnocuumgroup	rs40656	C	T	0.142664	0.0311021	8.6152e-06	0.00782592	0.00934705	0.402445
genus..Clostridiuminnocuumgroup	rs4869133	G	A	-0.180591	0.0409505	7.24455e-06	-0.0149479	0.00987747	0.130196
genus..Clostridiuminnocuumgroup	rs61267978	T	C	0.14708	0.0320875	5.58513e-06	0.00451428	0.0114669	0.693819
genus..Clostridiuminnocuumgroup	rs6577484	G	A	0.160425	0.0360857	8.40602e-06	-0.0163303	0.0123034	0.184409
genus..Clostridiuminnocuumgroup	rs6890185	T	C	0.113424	0.0233137	1.12244e-06	0.000843046	0.00801165	0.916195
genus..Clostridiuminnocuumgroup	rs71564433	T	A	-0.126746	0.0274657	7.8001e-06	-0.00405587	0.00939916	0.666095
genus..Clostridiuminnocuumgroup	rs77845139	A	G	-0.114993	0.0257186	8.40622e-06	-0.00881795	0.00866687	0.308948
genus.Prevotella9	rs10512344	C	G	0.247373	0.0544087	3.19324e-06	0.00736463	0.0271731	0.78637
genus.Prevotella9	rs111509883	T	C	0.171131	0.0347624	1.24389e-06	0.0244496	0.0120584	0.042601
genus.Prevotella9	rs11199734	A	T	0.0770209	0.0169462	7.00288e-06	-0.0153532	0.00907717	0.0907591
genus.Prevotella9	rs11685699	C	T	-0.141357	0.0295665	2.02552e-06	0.0047229	0.0140658	0.737043
genus.Prevotella9	rs117271932	A	G	0.208089	0.0440393	2.81722e-06	-0.016875	0.0163314	0.301471
genus.Prevotella9	rs12648235	T	C	0.0785902	0.0177676	7.39079e-06	0.0161291	0.00889101	0.0696643
genus.Prevotella9	rs1304512	G	A	0.0761593	0.0165885	5.29082e-06	-0.0043429	0.00844538	0.607088
genus.Prevotella9	rs2104588	T	C	0.105558	0.023773	8.12987e-06	-0.00568957	0.0163669	0.728122
genus.Prevotella9	rs2495052	A	G	0.0838978	0.0188523	8.97142e-06	-0.00306612	0.0105556	0.771454
genus.Prevotella9	rs2683313	A	G	-0.0724576	0.0151603	1.68895e-06	0.0103764	0.00806059	0.197991
genus.Prevotella9	rs4968431	G	T	0.0640113	0.0144162	8.58441e-06	-0.0083122	0.0078164	0.287586
genus.Prevotella9	rs7237249	C	T	-0.0823764	0.0182126	8.93303e-06	-0.0135463	0.00955849	0.156423
genus.Prevotella9	rs72815774	T	C	-0.176186	0.0393068	8.78291e-06	0.0312942	0.0157961	0.0475773
genus.Prevotella9	rs746764	T	C	-0.0915772	0.0193245	2.03999e-06	0.0183546	0.0091458	0.0447621
genus.Prevotella9	rs7976209	T	C	-0.0870786	0.0197951	7.28343e-06	-0.0197679	0.0103564	0.0562937
genus.Prevotella9	rs9428102	A	G	-0.0778845	0.0176068	4.61734e-06	0.01587	0.00909319	0.0809394
genus.Prevotella9	rs9613013	G	A	0.0917591	0.0202697	6.10415e-06	0.0113646	0.0114773	0.322088
family.ClostridialesvadinBB60group	rs10517600	T	G	0.0626993	0.0139364	6.82768e-06	-0.00868871	0.0077329	0.261181
family.ClostridialesvadinBB60group	rs10904722	C	T	-0.0672314	0.0147123	5.04837e-06	0.00686392	0.00881904	0.436388
family.ClostridialesvadinBB60group	rs118104867	C	T	0.214464	0.0455098	3.43598e-06	-0.00304006	0.0147494	0.836702
family.ClostridialesvadinBB60group	rs13409132	A	G	-0.165419	0.0352154	4.37231e-06	0.0158587	0.0204354	0.437725
family.ClostridialesvadinBB60group	rs17121075	G	A	0.0769254	0.0172234	7.91417e-06	0.000660552	0.0091435	0.942409
family.ClostridialesvadinBB60group	rs2191834	G	T	0.0746375	0.0159136	2.50195e-06	0.00621222	0.00878025	0.479242
family.ClostridialesvadinBB60group	rs28691777	C	T	0.137134	0.0266996	6.95697e-07	0.0124202	0.0184847	0.501635
family.ClostridialesvadinBB60group	rs34088226	A	G	-0.117807	0.026924	7.66216e-06	-0.00156621	0.0160775	0.922396
family.ClostridialesvadinBB60group	rs55682560	C	T	-0.131519	0.0261319	4.97034e-07	0.0227711	0.013989	0.10357
family.ClostridialesvadinBB60group	rs6588624	G	A	-0.0662317	0.0138147	1.79287e-06	0.00174543	0.00749665	0.815895
family.ClostridialesvadinBB60group	rs66714985	A	C	0.116908	0.0252447	4.85334e-06	0.0152706	0.0124088	0.218463
family.ClostridialesvadinBB60group	rs7226487	A	G	-0.0643682	0.0138701	3.58282e-06	-0.00868169	0.0075061	0.247429
family.ClostridialesvadinBB60group	rs7538034	T	G	-0.078598	0.0165982	2.36706e-06	-0.0101946	0.0101952	0.317342
family.ClostridialesvadinBB60group	rs7725895	A	G	-0.116224	0.0240367	3.94356e-06	-0.000974425	0.0114795	0.932354
family.ClostridialesvadinBB60group	rs989682	A	G	0.070194	0.0155364	6.8471e-06	0.0143814	0.00887222	0.105029
family.ClostridialesvadinBB60group	rs9979874	G	C	-0.0738925	0.0150911	1.05271e-06	0.00786897	0.00800714	0.325733
genus.LachnospiraceaeUCG008	rs10741777	T	C	-0.0973842	0.0194791	7.68659e-07	0.0111878	0.00811005	0.167742
genus.LachnospiraceaeUCG008	rs10793103	C	T	0.0974344	0.0181279	9.34937e-08	0.00407868	0.00754324	0.588709
genus.LachnospiraceaeUCG008	rs10801803	G	A	-0.117029	0.0243085	1.40029e-06	0.0205651	0.0106924	0.0544377
genus.LachnospiraceaeUCG008	rs13024781	T	C	-0.0798769	0.0168846	2.29166e-06	0.00473809	0.00751551	0.528406
genus.LachnospiraceaeUCG008	rs57091572	A	G	-0.110443	0.0235801	2.85822e-06	0.00274602	0.0110449	0.803651
genus.LachnospiraceaeUCG008	rs61944774	A	G	0.179838	0.0393797	6.34122e-06	-0.0367038	0.0168308	0.0292018
genus.LachnospiraceaeUCG008	rs62277846	C	T	0.102292	0.0212319	1.58892e-06	0.0114228	0.00950752	0.229577
genus.LachnospiraceaeUCG008	rs67078837	T	C	-0.0845848	0.0170693	7.68189e-07	-0.00156373	0.00760489	0.837086
genus.LachnospiraceaeUCG008	rs75356640	G	A	0.136523	0.0303128	9.83206e-06	-0.0227466	0.0114126	0.0462488
genus.LachnospiraceaeUCG008	rs955844	A	C	0.112064	0.0228369	1.80994e-06	-0.0154173	0.0107646	0.15208
genus.LachnospiraceaeUCG008	rs9873555	G	C	-0.121162	0.0233467	2.41343e-07	-0.000794543	0.011711	0.945908
order.Erysipelotrichales	rs1074800	A	G	0.0492438	0.010887	6.14583e-06	-0.000583516	0.00760299	0.938824
order.Erysipelotrichales	rs10781552	C	T	-0.0552212	0.0116074	2.33114e-06	0.00688844	0.00835861	0.409876
order.Erysipelotrichales	rs17530232	A	G	0.10305	0.0224648	2.79123e-06	0.0423905	0.0167357	0.0113107
order.Erysipelotrichales	rs1884466	C	T	-0.0475363	0.0106939	9.52701e-06	-0.00436578	0.00752691	0.561899
order.Erysipelotrichales	rs2300774	G	A	0.0524152	0.0106784	8.95466e-07	-0.00244942	0.00753388	0.74509
order.Erysipelotrichales	rs290833	T	G	-0.0497374	0.0111376	8.029e-06	-0.0145826	0.00751297	0.0522601
order.Erysipelotrichales	rs35161940	T	C	-0.0806041	0.0167641	1.8451e-06	0.000193051	0.012188	0.987362
order.Erysipelotrichales	rs4078432	C	T	-0.0608929	0.0133764	4.23104e-06	-0.00140311	0.00994743	0.887829
order.Erysipelotrichales	rs56970041	T	G	0.0724144	0.0164471	5.40344e-06	0.00803038	0.0157419	0.609962
order.Erysipelotrichales	rs62504403	C	T	0.0681159	0.0127883	1.12265e-07	-0.000158402	0.00947232	0.986658
order.Erysipelotrichales	rs7234058	T	C	-0.0945759	0.0194091	9.12341e-07	0.00609306	0.0130633	0.64091
order.Erysipelotrichales	rs7826267	T	G	-0.0839071	0.0199131	9.28449e-06	0.0168286	0.0152923	0.271132
order.Erysipelotrichales	rs8003149	C	T	0.0538798	0.0116888	4.08475e-06	0.0204797	0.00795167	0.010009
family.Erysipelotrichaceae	rs1074800	A	G	0.0492438	0.010887	6.14583e-06	-0.000583516	0.00760299	0.938824
family.Erysipelotrichaceae	rs10781552	C	T	-0.0552212	0.0116074	2.33114e-06	0.00688844	0.00835861	0.409876
family.Erysipelotrichaceae	rs17530232	A	G	0.10305	0.0224648	2.79123e-06	0.0423905	0.0167357	0.0113107
family.Erysipelotrichaceae	rs1884466	C	T	-0.0475363	0.0106939	9.52701e-06	-0.00436578	0.00752691	0.561899
family.Erysipelotrichaceae	rs2300774	G	A	0.0524152	0.0106784	8.95466e-07	-0.00244942	0.00753388	0.74509
family.Erysipelotrichaceae	rs290833	T	G	-0.0497374	0.0111376	8.029e-06	-0.0145826	0.00751297	0.0522601
family.Erysipelotrichaceae	rs35161940	T	C	-0.0806041	0.0167641	1.8451e-06	0.000193051	0.012188	0.987362
family.Erysipelotrichaceae	rs4078432	C	T	-0.0608929	0.0133764	4.23104e-06	-0.00140311	0.00994743	0.887829
family.Erysipelotrichaceae	rs56970041	T	G	0.0724144	0.0164471	5.40344e-06	0.00803038	0.0157419	0.609962
family.Erysipelotrichaceae	rs62504403	C	T	0.0681159	0.0127883	1.12265e-07	-0.000158402	0.00947232	0.986658
family.Erysipelotrichaceae	rs7234058	T	C	-0.0945759	0.0194091	9.12341e-07	0.00609306	0.0130633	0.64091
family.Erysipelotrichaceae	rs7826267	T	G	-0.0839071	0.0199131	9.28449e-06	0.0168286	0.0152923	0.271132
family.Erysipelotrichaceae	rs8003149	C	T	0.0538798	0.0116888	4.08475e-06	0.0204797	0.00795167	0.010009
class.Erysipelotrichia	rs1074800	A	G	0.0492438	0.010887	6.14583e-06	-0.000583516	0.00760299	0.938824
class.Erysipelotrichia	rs10781552	C	T	-0.0552212	0.0116074	2.33114e-06	0.00688844	0.00835861	0.409876
class.Erysipelotrichia	rs17530232	A	G	0.10305	0.0224648	2.79123e-06	0.0423905	0.0167357	0.0113107
class.Erysipelotrichia	rs1884466	C	T	-0.0475363	0.0106939	9.52701e-06	-0.00436578	0.00752691	0.561899
class.Erysipelotrichia	rs2300774	G	A	0.0524152	0.0106784	8.95466e-07	-0.00244942	0.00753388	0.74509
class.Erysipelotrichia	rs290833	T	G	-0.0497374	0.0111376	8.029e-06	-0.0145826	0.00751297	0.0522601
class.Erysipelotrichia	rs35161940	T	C	-0.0806041	0.0167641	1.8451e-06	0.000193051	0.012188	0.987362
class.Erysipelotrichia	rs4078432	C	T	-0.0608929	0.0133764	4.23104e-06	-0.00140311	0.00994743	0.887829
class.Erysipelotrichia	rs56970041	T	G	0.0724144	0.0164471	5.40344e-06	0.00803038	0.0157419	0.609962
class.Erysipelotrichia	rs62504403	C	T	0.0681159	0.0127883	1.12265e-07	-0.000158402	0.00947232	0.986658
class.Erysipelotrichia	rs7234058	T	C	-0.0945759	0.0194091	9.12341e-07	0.00609306	0.0130633	0.64091
class.Erysipelotrichia	rs7826267	T	G	-0.0839071	0.0199131	9.28449e-06	0.0168286	0.0152923	0.271132
class.Erysipelotrichia	rs8003149	C	T	0.0538798	0.0116888	4.08475e-06	0.0204797	0.00795167	0.010009
phylum.Proteobacteria	rs10750258	A	C	-0.0491248	0.010824	8.71899e-06	-0.00437654	0.00776952	0.573233
phylum.Proteobacteria	rs11126162	T	C	-0.0770689	0.0187079	9.25979e-06	0.00973239	0.0136622	0.476241
phylum.Proteobacteria	rs11715072	G	A	-0.0519289	0.0115246	6.90409e-06	-0.0051127	0.00814556	0.530222
phylum.Proteobacteria	rs12150865	C	T	0.0511615	0.0106407	1.54085e-06	0.00955772	0.00776229	0.218211
phylum.Proteobacteria	rs12467198	C	T	0.0498267	0.011138	6.30669e-06	0.00671702	0.00755266	0.37381
phylum.Proteobacteria	rs2347697	G	T	0.0502281	0.0108968	4.26914e-06	0.00698016	0.00810326	0.389016
phylum.Proteobacteria	rs2532663	G	A	-0.125578	0.0258034	7.46812e-07	-0.00292319	0.0124225	0.813964
phylum.Proteobacteria	rs312757	C	G	-0.0517269	0.0112854	4.839e-06	0.00285679	0.00759909	0.706964
phylum.Proteobacteria	rs3890996	T	G	-0.0474614	0.0105645	6.94663e-06	-0.012955	0.00751576	0.0847618
phylum.Proteobacteria	rs4340090	C	T	-0.0668162	0.0153387	9.99003e-06	-0.000885804	0.0116434	0.939357
phylum.Proteobacteria	rs6707783	C	T	0.0849593	0.0187782	8.08593e-06	0.0219347	0.012991	0.0913251
phylum.Proteobacteria	rs72771021	C	T	0.141726	0.0309242	7.18097e-06	-0.0189587	0.0148746	0.202461
phylum.Proteobacteria	rs74757828	A	T	0.0951285	0.0216921	9.25067e-06	-0.0108518	0.0141859	0.444287
phylum.Proteobacteria	rs922773	C	T	-0.0803778	0.0157851	3.67958e-07	0.00875567	0.0124178	0.480756
family.FamilyXI	rs10759623	C	T	-0.162115	0.032151	5.78312e-07	-0.019814	0.00897682	0.0272973
family.FamilyXI	rs11547158	A	G	-0.177599	0.0372795	2.70219e-06	-0.00912009	0.011031	0.408366
family.FamilyXI	rs17379710	T	C	-0.116383	0.0252125	3.97107e-06	0.024674	0.00759286	0.00115555
family.FamilyXI	rs2155352	A	G	-0.150538	0.0302319	6.63432e-07	-0.0138475	0.00885474	0.117853
family.FamilyXI	rs2156611	T	C	-0.112486	0.0251099	9.42661e-06	0.00571069	0.00749675	0.446206
family.FamilyXI	rs3733511	A	G	0.128253	0.0274718	3.38554e-06	-0.00913197	0.00822074	0.266635
family.FamilyXI	rs488164	T	G	0.117998	0.025516	4.79785e-06	-0.00531515	0.00783283	0.497408
family.FamilyXI	rs6025153	G	C	0.118619	0.0261969	7.07084e-06	-0.00244662	0.0077022	0.750749
family.FamilyXI	rs697771	A	G	-0.117677	0.0251491	3.19372e-06	0.000783128	0.00753398	0.917212
family.FamilyXI	rs78222136	G	C	0.224835	0.0511672	8.41266e-06	-0.02566	0.0131974	0.0518573
genus.Haemophilus	rs10781340	G	A	0.0948915	0.0203221	4.32266e-06	-0.0129718	0.0113714	0.253979
genus.Haemophilus	rs111582866	G	A	-0.124265	0.026016	1.27347e-06	0.0105388	0.0133133	0.428594
genus.Haemophilus	rs12191680	C	G	0.106544	0.0200323	1.46913e-07	0.00943911	0.0124205	0.447278
genus.Haemophilus	rs12876183	T	A	0.0749201	0.016711	9.6249e-06	-0.0139596	0.00790123	0.0772681
genus.Haemophilus	rs35509	G	A	0.128249	0.0268779	2.00952e-06	0.0108667	0.0186306	0.55971
genus.Haemophilus	rs4822728	T	C	0.0705861	0.0151388	3.47849e-06	-0.0140958	0.00749231	0.0599211
genus.Haemophilus	rs56310940	G	C	-0.108393	0.0247052	7.23232e-06	0.00713297	0.011439	0.532911
genus.Haemophilus	rs76022354	C	T	0.244638	0.0505504	1.83031e-06	-0.0145862	0.0172888	0.398847
genus.Haemophilus	rs78909003	T	C	-0.246256	0.0503924	1.66745e-06	-0.0109639	0.0165173	0.506827
genus.Haemophilus	rs9328464	T	C	0.0723095	0.0148799	1.42269e-06	-0.00305907	0.00750617	0.683611
genus.Haemophilus	rs9382510	C	T	-0.093521	0.0172649	7.12051e-08	-0.0131541	0.00853657	0.123339
genus.Haemophilus	rs9574096	A	T	-0.0736375	0.0155227	2.1802e-06	-0.00407366	0.00776151	0.599685
genus.Haemophilus	rs9895850	T	C	-0.192957	0.0416755	2.1406e-06	-0.0250017	0.0182189	0.169971
genus.Actinomyces	rs10787984	G	C	0.094316	0.0213513	9.62305e-06	0.00490598	0.0124553	0.693664
genus.Actinomyces	rs2715439	C	T	0.0746684	0.0164822	6.27e-06	0.00110286	0.00750826	0.883222
genus.Actinomyces	rs34583783	G	T	0.126596	0.0268461	4.48529e-06	0.0227709	0.0156541	0.145773
genus.Actinomyces	rs35011108	A	G	0.232634	0.0512044	6.33832e-06	-0.0203131	0.0148989	0.172758
genus.Actinomyces	rs4073240	G	A	0.0749687	0.0167368	7.94274e-06	-0.0166908	0.00769669	0.0301148
genus.Actinomyces	rs4146653	G	A	0.0985224	0.0214182	4.49647e-06	-0.0159224	0.0107634	0.139058
genus.Actinomyces	rs71315246	A	G	-0.0969809	0.021925	9.82978e-06	0.0020423	0.0109515	0.852064
genus.Actinomyces	rs7915461	T	C	0.18776	0.0401636	5.91984e-06	-0.0023655	0.0148821	0.873709
genus.Anaerofilum	rs10794359	T	C	-0.0953524	0.02006	2.23496e-06	-0.0108124	0.00758026	0.153756
genus.Anaerofilum	rs1563175	A	C	0.0923834	0.0202157	5.53848e-06	-0.00124948	0.00750593	0.867791
genus.Anaerofilum	rs17012738	T	G	0.0903417	0.0200239	7.24168e-06	0.00213135	0.00748842	0.775936
genus.Anaerofilum	rs17096874	C	T	-0.126337	0.0268919	2.8603e-06	0.0146292	0.00920799	0.112116
genus.Anaerofilum	rs17105491	G	C	-0.193107	0.0411187	1.56819e-06	-0.00013515	0.0155696	0.993074
genus.Anaerofilum	rs4244069	G	A	-0.146775	0.0326594	9.81202e-06	-0.0199157	0.0112688	0.077172
genus.Anaerofilum	rs4506496	G	A	0.10309	0.0212861	1.4866e-06	-0.00606097	0.00823517	0.461739
genus.Anaerofilum	rs712981	A	C	0.10076	0.0202902	6.83115e-07	-0.00339678	0.00769269	0.658808
genus.Anaerofilum	rs79598899	C	T	0.182586	0.0357284	3.74728e-07	0.04303	0.0179714	0.0166495
genus.Anaerofilum	rs816292	T	C	-0.113003	0.02204	2.64038e-07	0.00413052	0.00822647	0.615596
genus.Anaerofilum	rs9299345	T	C	-0.1364	0.0302372	8.04309e-06	0.0115296	0.0127026	0.364061
class.Alphaproteobacteria	rs12977163	G	C	0.0690234	0.0153829	7.14185e-06	-0.0145981	0.00771389	0.0584332
class.Alphaproteobacteria	rs140912403	C	T	-0.160677	0.0317708	6.20363e-07	-0.0267018	0.0159364	0.0938318
class.Alphaproteobacteria	rs17061716	G	C	0.0927341	0.0207569	9.33258e-06	0.005198	0.010303	0.613901
class.Alphaproteobacteria	rs34569731	A	G	0.0705145	0.0157564	7.37916e-06	-0.00720339	0.00775693	0.353076
class.Alphaproteobacteria	rs55876211	C	T	-0.080811	0.0184159	7.53639e-06	-9.58365e-05	0.00859889	0.991108
class.Alphaproteobacteria	rs62285697	C	T	0.0805256	0.0180912	9.75933e-06	-0.0076037	0.00868214	0.381147
class.Alphaproteobacteria	rs76784716	A	G	0.133271	0.0267738	5.09141e-07	0.00118927	0.0117572	0.919429
class.Alphaproteobacteria	rs7960664	G	A	0.0969489	0.0215149	8.84301e-06	-0.0166365	0.013416	0.214957
class.Alphaproteobacteria	rs9813022	A	G	-0.0751277	0.0153867	1.05333e-06	-0.00395789	0.00773356	0.608803
family.Peptostreptococcaceae	rs10805326	G	A	0.0566637	0.012276	4.03396e-06	0.00442179	0.0082473	0.591855
family.Peptostreptococcaceae	rs117020988	C	T	0.182411	0.0372126	1.02794e-06	0.012741	0.0137305	0.353442
family.Peptostreptococcaceae	rs12377846	C	A	-0.252	0.0511627	7.26254e-07	0.0115877	0.0227542	0.610572
family.Peptostreptococcaceae	rs12986312	T	G	0.0571818	0.0125947	5.76718e-06	-0.00815748	0.00818693	0.319054
family.Peptostreptococcaceae	rs1467258	G	A	0.072584	0.0162321	7.89804e-06	-0.0100257	0.00968444	0.30056
family.Peptostreptococcaceae	rs1520207	C	T	0.0525658	0.0112476	3.16548e-06	-0.00536393	0.00751158	0.475173
family.Peptostreptococcaceae	rs4692811	C	T	0.0642075	0.0126913	4.21123e-07	0.000450911	0.00791155	0.95455
family.Peptostreptococcaceae	rs59865771	C	T	-0.0573764	0.0127192	7.69029e-06	0.00140182	0.00789197	0.859016
family.Peptostreptococcaceae	rs61841503	G	A	0.0919658	0.0161331	9.8012e-09	-0.0282279	0.0111434	0.0113042
family.Peptostreptococcaceae	rs6721459	A	G	0.0509823	0.0111975	5.07756e-06	-0.00563009	0.00762791	0.460459
family.Peptostreptococcaceae	rs75819860	T	A	0.126264	0.0268383	2.48734e-06	-0.0117862	0.0122305	0.335208
family.Peptostreptococcaceae	rs76982728	T	C	0.124203	0.0266923	3.24058e-06	0.0353564	0.0265191	0.182453
family.Peptostreptococcaceae	rs77540684	T	G	0.106725	0.0245638	8.13712e-06	0.00631543	0.0127159	0.619433
family.Peptostreptococcaceae	rs9573937	A	G	-0.0693637	0.0142907	1.70589e-06	0.0132451	0.0101	0.189723
genus.Intestinibacter	rs10805326	G	A	0.0775151	0.0139665	3.54544e-08	0.00442179	0.0082473	0.591855
genus.Intestinibacter	rs11109097	C	T	0.0624272	0.0138539	5.49484e-06	0.00547226	0.00755661	0.468962
genus.Intestinibacter	rs118030283	G	A	-0.151829	0.0324471	2.67439e-06	0.0117983	0.0179964	0.512085
genus.Intestinibacter	rs16938435	T	C	-0.112189	0.0235439	1.80097e-06	0.0343141	0.0126062	0.00648859
genus.Intestinibacter	rs2098844	C	T	-0.0575295	0.0128416	6.78879e-06	-0.0149526	0.00777832	0.0545632
genus.Intestinibacter	rs2702387	A	G	0.0608559	0.0132145	4.25994e-06	-0.0167131	0.00762637	0.0284165
genus.Intestinibacter	rs4327025	G	A	-0.0810346	0.0154397	1.64326e-07	-0.00524117	0.00962912	0.586233
genus.Intestinibacter	rs447950	A	G	0.0628342	0.0136652	5.63911e-06	0.000378892	0.00774156	0.960965
genus.Intestinibacter	rs478972	T	C	-0.142681	0.0297116	1.81991e-06	-0.0102608	0.0129957	0.429791
genus.Intestinibacter	rs6062862	A	G	0.0924508	0.0204658	6.67984e-06	0.00643204	0.0136071	0.636429
genus.Intestinibacter	rs62430350	T	C	0.151096	0.0351476	6.84229e-06	0.0338287	0.01995	0.0899477
genus.Intestinibacter	rs68093214	C	T	0.0662258	0.0149877	9.25769e-06	0.024687	0.00873006	0.00468662
genus.Intestinibacter	rs6875660	C	T	0.0890455	0.0193905	3.05781e-06	0.00945193	0.0158148	0.550065
genus.Intestinibacter	rs893394	G	A	0.0583322	0.0130729	7.85038e-06	0.00775098	0.00761278	0.308605
genus.Intestinibacter	rs9348442	C	T	0.099082	0.0221625	6.25936e-06	0.00152664	0.0113067	0.892595
genus.Coprococcus3	rs10810043	A	G	0.0515518	0.0115923	9.27424e-06	-0.00778776	0.00796013	0.327903
genus.Coprococcus3	rs11077359	T	C	-0.0645443	0.0148833	9.63598e-06	0.0106449	0.0100278	0.288444
genus.Coprococcus3	rs11080344	C	T	0.0516921	0.0113054	4.78692e-06	0.0108754	0.00752649	0.148472
genus.Coprococcus3	rs13247359	G	A	0.051211	0.0113031	7.32611e-06	0.000499593	0.00755692	0.94729
genus.Coprococcus3	rs13394391	C	T	-0.0709302	0.0150918	2.20317e-06	-7.42084e-05	0.0103755	0.994293
genus.Coprococcus3	rs178271	T	C	0.145257	0.0294239	7.81088e-07	-0.0102807	0.0293728	0.726333
genus.Coprococcus3	rs4575475	G	A	0.0619514	0.0137787	7.04284e-06	-0.00562429	0.00893148	0.528881
genus.Coprococcus3	rs7521171	G	A	-0.0596434	0.0129279	4.32242e-06	-0.00441685	0.00813031	0.586953
genus.Coprococcus3	rs8100692	T	C	0.0577411	0.0113476	4.16459e-07	-0.000375873	0.00754018	0.960242
genus.LachnospiraceaeUCG001	rs12131224	C	T	0.117095	0.02591	7.39863e-06	0.00660594	0.0120366	0.583128
genus.LachnospiraceaeUCG001	rs2050911	G	A	0.0751466	0.0153934	1.10648e-06	-0.0105334	0.00791353	0.183168
genus.LachnospiraceaeUCG001	rs2371284	T	C	-0.0761893	0.0170127	7.55967e-06	-0.022241	0.00890939	0.0125476
genus.LachnospiraceaeUCG001	rs437876	T	C	0.0784637	0.0144768	7.1655e-08	0.00648666	0.00785605	0.40898
genus.LachnospiraceaeUCG001	rs4981345	T	C	-0.0681973	0.0149831	6.08596e-06	0.00460832	0.00797094	0.563169
genus.LachnospiraceaeUCG001	rs573933	T	C	-0.107898	0.0232346	3.10508e-06	0.0155169	0.0121576	0.201843
genus.LachnospiraceaeUCG001	rs62496417	T	G	-0.0748504	0.0165681	5.87504e-06	0.00639208	0.00911149	0.482965
genus.LachnospiraceaeUCG001	rs7213933	T	A	-0.0816269	0.01838	9.01671e-06	0.00892115	0.0102776	0.385386
genus.LachnospiraceaeUCG001	rs7341608	T	C	-0.0784757	0.0177648	9.48124e-06	0.0118907	0.0110366	0.281309
genus.LachnospiraceaeUCG001	rs74034332	G	A	0.168045	0.0382637	3.33351e-06	0.0324334	0.0155389	0.0368672
genus.LachnospiraceaeUCG001	rs78848836	A	G	-0.118868	0.0259753	3.38171e-06	0.020929	0.012269	0.088038
genus.LachnospiraceaeUCG001	rs79476906	T	A	-0.087088	0.0197008	8.27425e-06	0.0448797	0.0103593	1.47543e-05
genus.LachnospiraceaeUCG001	rs8104225	A	G	0.0892098	0.0197665	8.04216e-06	0.00202294	0.00911854	0.824432
genus.LachnospiraceaeUCG001	rs9403580	C	T	0.107801	0.0229777	3.46785e-06	0.024237	0.0111186	0.0292685
genus.LachnospiraceaeUCG001	rs985416	C	T	0.0970258	0.0181807	1.45591e-07	-0.0134184	0.00976107	0.169228
genus.Ruminiclostridium5	rs10827477	A	G	-0.0547387	0.0115163	2.19177e-06	-0.0066289	0.00785648	0.398809
genus.Ruminiclostridium5	rs113753996	T	C	0.0820689	0.0174463	3.98895e-06	0.021278	0.00969193	0.028132
genus.Ruminiclostridium5	rs1223978	T	C	0.0484169	0.0108254	8.16186e-06	0.000135295	0.00754654	0.985696
genus.Ruminiclostridium5	rs1492620	T	C	-0.0830505	0.0180073	3.52577e-06	0.011214	0.01121	0.317137
genus.Ruminiclostridium5	rs243585	C	G	-0.0585939	0.0121017	1.32681e-06	0.0136601	0.00842486	0.104931
genus.Ruminiclostridium5	rs2482038	C	A	0.0518991	0.0108777	1.70314e-06	0.00565244	0.00764059	0.459428
genus.Ruminiclostridium5	rs2791343	T	C	0.051717	0.0113369	5.53959e-06	-0.00190789	0.00765945	0.803292
genus.Ruminiclostridium5	rs2801960	C	G	0.0520975	0.0115111	6.20872e-06	0.0031197	0.00821288	0.704054
genus.Ruminiclostridium5	rs2833828	G	A	0.0489617	0.0108702	6.81651e-06	0.00509277	0.00761765	0.503784
genus.Ruminiclostridium5	rs4955951	A	G	-0.0713749	0.0165826	9.95519e-06	0.00763899	0.0116846	0.513262
genus.Ruminiclostridium5	rs6121460	G	A	0.0932955	0.0199206	2.64107e-06	0.0244295	0.0137521	0.0756641
genus.Ruminiclostridium5	rs73002572	G	C	0.181548	0.0414078	8.8222e-06	-0.00851853	0.0117057	0.466783
genus.Ruminiclostridium5	rs79968837	A	G	-0.0950311	0.0193507	1.14623e-06	-0.0170998	0.0170957	0.317194
genus.Ruminiclostridium5	rs8053158	A	G	-0.0740543	0.0159151	5.89806e-06	0.00347178	0.0114885	0.762502
genus.Ruminiclostridium6	rs10829821	T	C	-0.097606	0.0216072	3.47141e-06	-0.0134683	0.0130263	0.301167
genus.Ruminiclostridium6	rs116969552	A	G	-0.166823	0.0376681	9.15949e-06	0.0263137	0.022595	0.244188
genus.Ruminiclostridium6	rs11992182	A	C	0.0625299	0.0137876	4.64839e-06	0.0154663	0.00902414	0.0865506
genus.Ruminiclostridium6	rs1756364	G	T	0.0999189	0.0197169	2.53654e-07	0.0207834	0.0114025	0.0683487
genus.Ruminiclostridium6	rs1871858	C	G	-0.105422	0.0237274	9.11606e-06	0.0120468	0.0118642	0.309917
genus.Ruminiclostridium6	rs2548459	C	T	0.0554866	0.0122755	6.40206e-06	0.0303116	0.00760276	6.69345e-05
genus.Ruminiclostridium6	rs35362464	C	A	0.0720077	0.0165387	8.99138e-06	-0.0193198	0.0107933	0.0734582
genus.Ruminiclostridium6	rs61060922	T	G	0.15913	0.0322283	1.08647e-06	-0.0219218	0.0212073	0.301279
genus.Ruminiclostridium6	rs663262	T	C	-0.13498	0.0310715	3.39417e-06	0.00343138	0.0209535	0.869919
genus.Ruminiclostridium6	rs67479537	T	C	0.118994	0.026487	9.302e-06	-0.00656222	0.0175611	0.708642
genus.Ruminiclostridium6	rs71414120	T	G	0.200894	0.0406434	1.07697e-06	0.00998963	0.0169642	0.555952
genus.Ruminiclostridium6	rs72991535	T	G	0.135604	0.0295174	4.95367e-06	0.0215039	0.0205791	0.296051
genus.Ruminiclostridium6	rs73176030	T	C	0.058665	0.013208	7.28883e-06	-0.00874161	0.00842883	0.299686
genus.Ruminiclostridium6	rs77193512	A	G	0.0736533	0.0153163	1.29587e-06	0.000373115	0.00868762	0.965743
genus.Ruminiclostridium6	rs792058	G	A	0.0554234	0.0125423	8.57953e-06	-0.00219474	0.00760068	0.772768
genus.Ruminiclostridium6	rs79968172	G	A	0.11614	0.0243083	1.66054e-06	0.00424841	0.0159244	0.789634
genus.Ruminiclostridium6	rs9555756	A	C	-0.0804138	0.0176692	7.10127e-06	0.0123546	0.0135159	0.360674
family.Pasteurellaceae	rs10965428	C	A	-0.119902	0.0258219	4.29151e-06	0.0246933	0.016283	0.12939
family.Pasteurellaceae	rs111582866	G	A	-0.113957	0.0256403	7.06627e-06	0.0105388	0.0133133	0.428594
family.Pasteurellaceae	rs12050685	A	G	-0.0670948	0.015239	9.18513e-06	0.0158811	0.00833735	0.0568041
family.Pasteurellaceae	rs12191680	C	G	0.102214	0.0197189	3.049e-07	0.00943911	0.0124205	0.447278
family.Pasteurellaceae	rs16970009	A	G	0.187381	0.0429572	7.31531e-06	-0.0153134	0.0270222	0.570921
family.Pasteurellaceae	rs35510	A	G	0.122729	0.0264958	4.01576e-06	0.0112639	0.0187396	0.547791
family.Pasteurellaceae	rs4822728	T	C	0.0685479	0.0149032	4.71847e-06	-0.0140958	0.00749231	0.0599211
family.Pasteurellaceae	rs62568866	T	A	-0.118018	0.0259206	7.22663e-06	-0.0185874	0.012135	0.125592
family.Pasteurellaceae	rs6972479	A	G	-0.0781862	0.0175366	7.74817e-06	-0.00304325	0.00932964	0.744279
family.Pasteurellaceae	rs72756943	G	A	0.13988	0.0303029	3.35218e-06	0.00979365	0.0151581	0.518215
family.Pasteurellaceae	rs73139353	A	C	-0.222573	0.0484634	8.71314e-06	0.0148304	0.0132704	0.263757
family.Pasteurellaceae	rs731534	C	G	-0.0986502	0.0216316	9.46292e-06	0.00207672	0.0118861	0.861301
family.Pasteurellaceae	rs76022354	C	T	0.24289	0.0500406	1.82858e-06	-0.0145862	0.0172888	0.398847
family.Pasteurellaceae	rs78909003	T	C	-0.241159	0.0498372	2.04893e-06	-0.0109639	0.0165173	0.506827
family.Pasteurellaceae	rs9382510	C	T	-0.0881865	0.0169965	2.476e-07	-0.0131541	0.00853657	0.123339
family.Pasteurellaceae	rs9895850	T	C	-0.176406	0.041017	9.08251e-06	-0.0250017	0.0182189	0.169971
family.Pasteurellaceae	rs9938097	T	C	-0.0710386	0.0158024	8.22604e-06	-4.24566e-05	0.00769942	0.9956
order.Pasteurellales	rs10965428	C	A	-0.119902	0.0258219	4.29151e-06	0.0246933	0.016283	0.12939
order.Pasteurellales	rs111582866	G	A	-0.113957	0.0256403	7.06627e-06	0.0105388	0.0133133	0.428594
order.Pasteurellales	rs12050685	A	G	-0.0670948	0.015239	9.18513e-06	0.0158811	0.00833735	0.0568041
order.Pasteurellales	rs12191680	C	G	0.102214	0.0197189	3.049e-07	0.00943911	0.0124205	0.447278
order.Pasteurellales	rs16970009	A	G	0.187381	0.0429572	7.31531e-06	-0.0153134	0.0270222	0.570921
order.Pasteurellales	rs35510	A	G	0.122729	0.0264958	4.01576e-06	0.0112639	0.0187396	0.547791
order.Pasteurellales	rs4822728	T	C	0.0685479	0.0149032	4.71847e-06	-0.0140958	0.00749231	0.0599211
order.Pasteurellales	rs62568866	T	A	-0.118018	0.0259206	7.22663e-06	-0.0185874	0.012135	0.125592
order.Pasteurellales	rs6972479	A	G	-0.0781862	0.0175366	7.74817e-06	-0.00304325	0.00932964	0.744279
order.Pasteurellales	rs72756943	G	A	0.13988	0.0303029	3.35218e-06	0.00979365	0.0151581	0.518215
order.Pasteurellales	rs73139353	A	C	-0.222573	0.0484634	8.71314e-06	0.0148304	0.0132704	0.263757
order.Pasteurellales	rs731534	C	G	-0.0986502	0.0216316	9.46292e-06	0.00207672	0.0118861	0.861301
order.Pasteurellales	rs76022354	C	T	0.24289	0.0500406	1.82858e-06	-0.0145862	0.0172888	0.398847
order.Pasteurellales	rs78909003	T	C	-0.241159	0.0498372	2.04893e-06	-0.0109639	0.0165173	0.506827
order.Pasteurellales	rs9382510	C	T	-0.0881865	0.0169965	2.476e-07	-0.0131541	0.00853657	0.123339
order.Pasteurellales	rs9895850	T	C	-0.176406	0.041017	9.08251e-06	-0.0250017	0.0182189	0.169971
order.Pasteurellales	rs9938097	T	C	-0.0710386	0.0158024	8.22604e-06	-4.24566e-05	0.00769942	0.9956
class.Actinobacteria	rs10841473	G	C	-0.0583765	0.0123353	2.5936e-06	0.0179857	0.00888388	0.0429151
class.Actinobacteria	rs11655079	T	C	-0.0560674	0.0124286	5.92512e-06	-0.00164904	0.00965252	0.864349
class.Actinobacteria	rs11745923	G	T	0.0563759	0.0115529	1.58131e-06	-0.0123481	0.00767282	0.107545
class.Actinobacteria	rs12049045	A	G	0.0510452	0.0114325	8.62622e-06	-0.0131108	0.00770247	0.0887258
class.Actinobacteria	rs12899991	A	T	0.0719923	0.0154661	4.02818e-06	0.0153705	0.00879902	0.080664
class.Actinobacteria	rs134366	G	A	0.111877	0.023501	1.50428e-06	-0.000411607	0.014717	0.977688
class.Actinobacteria	rs1376754	G	A	0.0509242	0.0112503	6.71385e-06	-0.00209838	0.00751208	0.779988
class.Actinobacteria	rs1515761	T	C	0.0762317	0.0169884	4.96362e-06	0.0128257	0.0143433	0.371216
class.Actinobacteria	rs182549	C	T	0.111489	0.012066	3.79006e-20	-0.0182153	0.00773921	0.0185905
class.Actinobacteria	rs4945008	A	G	0.0540741	0.0121393	5.39237e-06	0.0021933	0.00767601	0.775081
class.Actinobacteria	rs6660520	A	G	0.0711483	0.0134495	1.10652e-07	-0.013461	0.00841684	0.109756
class.Actinobacteria	rs72767435	T	C	-0.126352	0.0273626	2.56804e-06	0.00331702	0.0165291	0.84095
class.Actinobacteria	rs7322849	T	C	0.0944467	0.0192976	6.20794e-07	0.00987384	0.0130942	0.450813
class.Actinobacteria	rs7700479	T	A	-0.0769653	0.0173933	8.62148e-06	0.0184751	0.0121791	0.12928
class.Actinobacteria	rs80083040	T	G	0.155784	0.0348017	8.62105e-06	0.0159909	0.0182619	0.381226
class.Actinobacteria	rs8047955	A	G	0.0575815	0.0116762	8.33727e-07	-0.00535388	0.00797838	0.50219
class.Actinobacteria	rs857444	C	T	0.0509553	0.011539	8.92233e-06	-0.00107318	0.00776456	0.89007
class.Actinobacteria	rs961091	G	A	0.0501255	0.011255	8.67593e-06	0.000712094	0.00777757	0.92705
genus.Bifidobacterium	rs10841473	G	C	-0.0624207	0.0129438	1.64522e-06	0.0179857	0.00888388	0.0429151
genus.Bifidobacterium	rs12022129	G	A	0.0619356	0.0138937	7.99643e-06	-0.0150598	0.00837743	0.0722304
genus.Bifidobacterium	rs182549	C	T	0.119703	0.0127294	1.27822e-20	-0.0182153	0.00773921	0.0185905
genus.Bifidobacterium	rs2491158	G	A	0.0712624	0.015983	8.04716e-06	0.011836	0.0110338	0.283401
genus.Bifidobacterium	rs2686790	T	C	0.070741	0.0157926	7.49893e-06	0.0232257	0.0105739	0.0280563
genus.Bifidobacterium	rs540489	T	G	-0.0637641	0.0138746	5.19458e-06	0.00153071	0.00984731	0.876471
genus.Bifidobacterium	rs55888705	A	G	0.0546319	0.0121139	6.67019e-06	-0.0143217	0.00834538	0.086139
genus.Bifidobacterium	rs56108664	T	C	0.0729971	0.0157926	2.4402e-06	-0.0164997	0.0111577	0.1392
genus.Bifidobacterium	rs5746486	T	C	-0.0536216	0.0120801	8.99955e-06	0.000176199	0.00769767	0.981738
genus.Bifidobacterium	rs62181700	G	A	-0.0624643	0.0131205	2.17246e-06	-0.0101845	0.00870548	0.242043
genus.Bifidobacterium	rs7322849	T	C	0.112428	0.0201813	1.08368e-08	0.00987384	0.0130942	0.450813
genus.Bifidobacterium	rs75344046	C	T	0.232354	0.0505979	4.86354e-06	-0.0145662	0.0177509	0.411882
genus.Bifidobacterium	rs76671854	C	G	-0.0846055	0.0184003	3.9567e-06	-0.00507735	0.0113705	0.655209
genus.Bifidobacterium	rs857444	C	T	0.0558234	0.0121219	3.57097e-06	-0.00107318	0.00776456	0.89007
phylum.Actinobacteria	rs10841473	G	C	-0.0596572	0.0117537	4.46577e-07	0.0179857	0.00888388	0.0429151
phylum.Actinobacteria	rs11766971	T	C	0.0476376	0.010646	9.39927e-06	-0.0028144	0.00753037	0.708598
phylum.Actinobacteria	rs12528285	C	T	0.0809469	0.0180784	5.68792e-06	-0.0043813	0.0119662	0.714261
phylum.Actinobacteria	rs13192624	T	C	-0.0522862	0.0117742	9.32576e-06	-0.0124938	0.0087299	0.152386
phylum.Actinobacteria	rs1397793	G	A	-0.0521387	0.0111587	3.73769e-06	-0.00317297	0.00822053	0.69951
phylum.Actinobacteria	rs34284163	A	T	-0.0603312	0.0136851	8.82113e-06	0.00229913	0.0091352	0.80129
phylum.Actinobacteria	rs4429415	C	T	0.0581908	0.0111343	2.05146e-07	-0.0032575	0.00753023	0.665313
phylum.Actinobacteria	rs55888705	A	G	0.0534221	0.0109975	1.31242e-06	-0.0143217	0.00834538	0.086139
phylum.Actinobacteria	rs6496870	T	C	0.0510777	0.0113809	4.61743e-06	0.0059405	0.00782956	0.448016
phylum.Actinobacteria	rs6743026	T	C	0.0589446	0.0134622	9.8833e-06	-0.0117154	0.00950968	0.217969
phylum.Actinobacteria	rs74037001	G	A	-0.0819391	0.0165334	6.7124e-07	0.0243148	0.0132084	0.0656417
phylum.Actinobacteria	rs75211493	G	A	0.0840786	0.0184739	9.27186e-06	-0.0262463	0.0145544	0.0713378
phylum.Actinobacteria	rs7570971	A	C	0.086653	0.0113623	1.41347e-14	-0.0183861	0.00775019	0.0176758
phylum.Actinobacteria	rs80124826	T	C	-0.124191	0.0278566	8.75422e-06	-0.0135396	0.0229389	0.555026
phylum.Actinobacteria	rs8047955	A	G	0.0521115	0.0111192	2.66203e-06	-0.00535388	0.00797838	0.50219
phylum.Actinobacteria	rs857444	C	T	0.0507315	0.0109885	3.80349e-06	-0.00107318	0.00776456	0.89007
phylum.Actinobacteria	rs9833771	T	C	0.0490077	0.0106564	4.0744e-06	0.0013238	0.00753265	0.860497
genus.Paraprevotella	rs10842464	T	C	-0.0758215	0.0172568	6.59715e-06	-0.00555847	0.00819681	0.497691
genus.Paraprevotella	rs140997932	T	C	-0.162376	0.0354178	2.11119e-06	-0.00598866	0.0163937	0.714886
genus.Paraprevotella	rs145020347	A	G	-0.12465	0.0262323	4.03009e-06	0.0117655	0.0106704	0.270184
genus.Paraprevotella	rs17109926	A	G	-0.0988335	0.0216172	6.75279e-06	0.0135709	0.00843317	0.107567
genus.Paraprevotella	rs17785622	A	G	0.248065	0.0524304	1.92659e-06	-0.0321625	0.0194785	0.0987006
genus.Paraprevotella	rs2081023	A	G	-0.122561	0.0236507	2.638e-07	-0.0136593	0.0107531	0.203988
genus.Paraprevotella	rs3008582	T	C	0.10572	0.0227246	4.35989e-06	0.00581604	0.00948661	0.539824
genus.Paraprevotella	rs3801748	G	A	0.0779721	0.0171691	5.20177e-06	-0.00584288	0.00778422	0.45289
genus.Paraprevotella	rs4756632	G	T	-0.138905	0.0289897	3.81747e-06	-0.0107301	0.0111255	0.334816
genus.Paraprevotella	rs4767113	C	T	0.0882466	0.018382	2.14357e-06	0.00350281	0.00799557	0.661319
genus.Paraprevotella	rs7240324	T	G	-0.10229	0.0226948	5.95902e-06	-0.0185151	0.00868661	0.0330514
genus.Paraprevotella	rs9602779	A	C	-0.106692	0.0220263	6.92746e-07	0.00312525	0.00872429	0.720177
genus.Paraprevotella	rs9900242	A	G	-0.0852967	0.0175212	1.14068e-06	0.00564616	0.00789228	0.47436
family.BacteroidalesS24.7group	rs10872669	A	G	-0.123071	0.0275665	9.4901e-06	0.01997	0.0130166	0.124982
family.BacteroidalesS24.7group	rs11135366	C	G	0.0842142	0.0183739	8.77822e-06	0.000791444	0.00879251	0.928277
family.BacteroidalesS24.7group	rs12748533	G	T	-0.0821108	0.0172701	2.59019e-06	-0.0194475	0.00830292	0.0191681
family.BacteroidalesS24.7group	rs17043785	T	C	-0.176187	0.0347133	5.11837e-07	-0.00603568	0.0131633	0.646575
family.BacteroidalesS24.7group	rs61508842	T	C	0.122574	0.0272389	7.82782e-06	0.0422292	0.0131783	0.00135319
family.BacteroidalesS24.7group	rs6831034	T	A	-0.0956546	0.0205228	6.10396e-06	-0.0187703	0.013239	0.156249
family.BacteroidalesS24.7group	rs689695	C	A	0.0814578	0.0167057	1.28039e-06	0.0132055	0.00823514	0.108812
family.BacteroidalesS24.7group	rs738193	T	C	0.0847328	0.0165856	3.82163e-07	-0.00728033	0.00785883	0.354244
family.BacteroidalesS24.7group	rs78609301	A	G	-0.0867065	0.0195709	7.09297e-06	0.014359	0.00814561	0.0779363
family.BacteroidalesS24.7group	rs941000	C	T	0.0850266	0.0163382	3.15557e-07	-0.00443561	0.00781609	0.570377
genus.RuminococcaceaeUCG005	rs10873449	T	C	0.0654843	0.0143973	4.11169e-06	0.0087284	0.00949539	0.357978
genus.RuminococcaceaeUCG005	rs10937802	G	A	0.0755811	0.0168226	8.17353e-06	0.00649009	0.0115094	0.572825
genus.RuminococcaceaeUCG005	rs10950694	T	C	0.0577628	0.011412	4.298e-07	-0.0126332	0.00782046	0.106223
genus.RuminococcaceaeUCG005	rs114279581	A	G	-0.146604	0.0316034	3.21853e-06	-0.0283298	0.0141493	0.0452627
genus.RuminococcaceaeUCG005	rs12288512	A	G	0.066635	0.0144356	3.10278e-06	0.020745	0.00877109	0.0180227
genus.RuminococcaceaeUCG005	rs12458218	T	C	0.0677322	0.0144525	2.41027e-06	0.0167911	0.00976729	0.0855933
genus.RuminococcaceaeUCG005	rs2893871	G	A	-0.073644	0.015548	3.53845e-06	0.00992033	0.0119881	0.407944
genus.RuminococcaceaeUCG005	rs34781347	G	A	0.188685	0.0386484	6.04728e-07	-0.00431414	0.0144988	0.766046
genus.RuminococcaceaeUCG005	rs35166120	C	G	-0.0686153	0.0146252	3.75403e-06	-0.000746654	0.00904325	0.934198
genus.RuminococcaceaeUCG005	rs394449	A	T	0.0692909	0.0148712	2.59897e-06	-0.0101731	0.0111772	0.362735
genus.RuminococcaceaeUCG005	rs55793120	T	C	0.121548	0.0279546	7.37046e-06	-0.0151742	0.0157224	0.334478
genus.RuminococcaceaeUCG005	rs60081663	C	G	0.158082	0.0319586	9.28113e-07	0.00357651	0.0216421	0.868741
genus.RuminococcaceaeUCG005	rs72776570	C	A	0.087067	0.0197179	5.35716e-06	0.0162804	0.0126698	0.198799
genus.RuminococcaceaeUCG005	rs7449320	C	A	0.0599163	0.0130836	4.80776e-06	-0.00202535	0.00887281	0.81944
genus.RuminococcaceaeUCG005	rs7555878	A	G	0.0586677	0.0125277	2.81022e-06	0.0154769	0.00866008	0.0739129
genus.RuminococcaceaeUCG005	rs7586445	G	A	0.0782349	0.0176458	8.8145e-06	0.0208367	0.0111649	0.062004
genus.RuminococcaceaeUCG005	rs898577	T	C	-0.123012	0.0286671	7.46313e-06	0.00454438	0.0161617	0.778571
family.Clostridiaceae1	rs10875374	C	T	-0.0536759	0.0119436	8.09821e-06	0.00650165	0.0074852	0.385066
family.Clostridiaceae1	rs12186080	G	A	0.0748236	0.016246	5.33957e-06	0.000136512	0.0100653	0.989179
family.Clostridiaceae1	rs12341505	G	A	0.0814503	0.0179338	4.54486e-06	-0.00332007	0.0128802	0.796588
family.Clostridiaceae1	rs12490337	C	G	-0.0616944	0.013693	6.90518e-06	-9.52346e-05	0.00939189	0.99191
family.Clostridiaceae1	rs2795528	G	A	-0.180969	0.0390911	3.80626e-06	-0.0182862	0.0162957	0.261799
family.Clostridiaceae1	rs2817172	C	T	0.0563367	0.012392	5.27026e-06	0.0117018	0.00764603	0.125908
family.Clostridiaceae1	rs4723021	T	C	-0.106376	0.0241944	7.42147e-06	0.0105758	0.0148923	0.477611
family.Clostridiaceae1	rs550843	T	C	-0.0734787	0.0168383	7.09119e-06	-0.00691102	0.00834376	0.407509
family.Clostridiaceae1	rs56188186	A	G	0.0967774	0.0217471	8.24444e-06	-0.0214737	0.0177017	0.225097
family.Clostridiaceae1	rs62397761	A	G	0.0615805	0.0136198	9.07706e-06	0.0137501	0.00800512	0.0858598
family.Clostridiaceae1	rs881532	A	G	-0.0533035	0.0119011	7.89662e-06	-0.00346569	0.00749619	0.643846
genus.Holdemania	rs10885477	T	C	-0.135137	0.0301894	8.59833e-06	0.0106169	0.0172085	0.537262
genus.Holdemania	rs11080063	G	A	-0.0665238	0.0149837	6.66887e-06	-0.00530095	0.00762786	0.48709
genus.Holdemania	rs111745969	A	G	0.120677	0.0265781	3.70776e-06	-0.0154054	0.0109409	0.159116
genus.Holdemania	rs113593397	A	G	-0.128935	0.0282526	9.35728e-06	0.0218829	0.012683	0.0844598
genus.Holdemania	rs116500994	G	T	-0.13755	0.0293386	2.34479e-06	-0.0108541	0.0178151	0.542352
genus.Holdemania	rs12701617	A	G	-0.0660617	0.0149427	9.51844e-06	-0.000447984	0.00751133	0.952441
genus.Holdemania	rs150096134	T	A	0.162139	0.0332089	2.37767e-06	0.0138431	0.0125919	0.27161
genus.Holdemania	rs1867876	T	C	0.0842919	0.0162192	2.7388e-07	0.00647169	0.00818366	0.429057
genus.Holdemania	rs41438744	C	G	-0.12487	0.0270129	2.44434e-06	-0.00604359	0.0137276	0.659755
genus.Holdemania	rs4146507	C	T	0.079488	0.0177002	7.22973e-06	0.00189322	0.00874262	0.828558
genus.Holdemania	rs55888180	C	G	0.128671	0.0282795	5.89194e-06	-0.0100975	0.0166869	0.545101
genus.Holdemania	rs6133067	T	C	0.0910829	0.0178561	5.16929e-07	0.00386175	0.009344	0.679396
genus.Holdemania	rs73139538	G	A	-0.148594	0.0327469	7.77178e-06	0.000860725	0.0222459	0.969136
genus.Holdemania	rs77293403	A	G	0.164556	0.0341775	1.77466e-06	-0.0130869	0.0202899	0.518928
genus.Holdemania	rs80149660	C	T	-0.232987	0.0519183	6.04217e-06	0.00460511	0.0183242	0.801572
genus.Holdemania	rs9500080	C	T	0.0926764	0.0178886	4.08515e-07	-0.00690171	0.00994625	0.487744
genus.Holdemania	rs9529719	T	C	0.074038	0.0160494	5.96669e-06	-0.00984302	0.00801663	0.219512
genus.Holdemania	rs967319	T	C	0.0788638	0.0176744	8.38155e-06	0.0101398	0.00875967	0.247046
genus.Collinsella	rs10890671	T	C	-0.0537401	0.0118848	6.52136e-06	-0.00168817	0.00755948	0.823288
genus.Collinsella	rs11597285	G	T	-0.0537947	0.0120548	9.37615e-06	-0.0224212	0.00766756	0.00345382
genus.Collinsella	rs12921100	A	T	0.0563759	0.0127019	8.2257e-06	0.0098361	0.00846456	0.245222
genus.Collinsella	rs1496626	T	C	-0.0722307	0.01616	6.78175e-06	0.014336	0.0110022	0.192573
genus.Collinsella	rs149807560	C	A	-0.104264	0.0235841	7.0987e-06	-0.022506	0.0148204	0.128866
genus.Collinsella	rs2103510	G	A	0.0786551	0.0168217	2.42474e-06	-0.00625567	0.0117038	0.592998
genus.Collinsella	rs59414781	C	G	0.0668866	0.0149773	9.14723e-06	0.00901885	0.0110584	0.414751
genus.Collinsella	rs62448871	C	A	-0.0540309	0.0120324	6.78253e-06	0.00225023	0.00758083	0.766595
genus.Collinsella	rs73052258	G	A	0.0930178	0.0202658	1.7158e-06	-0.0202667	0.0140365	0.14878
genus.Collinsella	rs75672793	A	G	-0.108908	0.0240522	6.13549e-06	0.0197083	0.0179039	0.270993
genus.Collinsella	rs9541268	C	A	0.09597	0.0197312	8.79419e-07	-0.0241113	0.0130716	0.0651028
genus.Tyzzerella3	rs10898797	C	T	0.12238	0.0274683	8.85446e-06	-0.0149157	0.0120277	0.214934
genus.Tyzzerella3	rs112102233	A	G	-0.216348	0.0477575	6.17669e-06	-0.0115066	0.0178179	0.518416
genus.Tyzzerella3	rs1232220	G	T	-0.143869	0.031828	7.90792e-06	-0.00702864	0.0124387	0.572033
genus.Tyzzerella3	rs17706273	T	C	-0.140368	0.0274708	5.87816e-07	0.0142218	0.0139707	0.308691
genus.Tyzzerella3	rs17809157	A	T	-0.163819	0.0336386	1.54133e-06	-0.0146074	0.0118871	0.219132
genus.Tyzzerella3	rs191093	G	A	0.159008	0.0353306	6.76393e-06	-0.0118128	0.0122209	0.333743
genus.Tyzzerella3	rs4904512	T	C	-0.117151	0.0250306	3.09269e-06	0.00976051	0.0111782	0.382569
genus.Tyzzerella3	rs55799124	A	G	-0.11435	0.0238604	1.3355e-06	0.0237953	0.0084431	0.0048277
genus.Tyzzerella3	rs67476743	T	G	0.132164	0.022208	3.74049e-09	0.00677462	0.00846079	0.423301
genus.Tyzzerella3	rs6920448	C	T	-0.141081	0.0305446	4.15376e-06	-0.00516078	0.0129574	0.690418
genus.Tyzzerella3	rs7019909	T	C	0.144156	0.0301626	1.7612e-06	-0.00751941	0.0114845	0.512631
genus.Tyzzerella3	rs7333521	T	C	-0.207191	0.0453121	4.87602e-06	-0.0259568	0.021363	0.224353
genus.Tyzzerella3	rs75091807	G	T	-0.184966	0.0383029	1.70674e-06	0.00682345	0.0156853	0.663546
genus.Tyzzerella3	rs7561370	T	C	0.131341	0.0286292	1.51605e-06	0.00378063	0.0104719	0.71808
genus.Parasutterella	rs10899911	A	G	-0.0717102	0.0148151	1.15272e-06	-0.0136747	0.00885583	0.122553
genus.Parasutterella	rs11715853	G	A	-0.0662952	0.0146114	6.22913e-06	-0.011253	0.00821223	0.170602
genus.Parasutterella	rs1403396	A	T	-0.0756729	0.0159035	2.75519e-06	0.00250085	0.00913763	0.784325
genus.Parasutterella	rs2090816	A	C	0.0840967	0.0177315	2.89715e-06	-0.00200215	0.00974072	0.837146
genus.Parasutterella	rs35055552	T	C	0.109554	0.0235433	3.34853e-06	-0.00658856	0.0109034	0.545669
genus.Parasutterella	rs35414597	T	A	-0.0684946	0.0142143	1.51206e-06	0.00468778	0.00821643	0.568314
genus.Parasutterella	rs55877868	A	C	-0.104458	0.0228089	2.87068e-06	0.0124555	0.0124763	0.318116
genus.Parasutterella	rs62273907	A	G	0.229468	0.0502262	5.88384e-06	0.013586	0.01493	0.362836
genus.Parasutterella	rs6809952	G	A	-0.0684957	0.0150892	8.13349e-06	-0.00465489	0.00850291	0.584071
genus.Parasutterella	rs6828768	C	T	0.0636852	0.0132645	1.78328e-06	0.00958905	0.00751359	0.201875
genus.Parasutterella	rs7303158	C	T	0.0646859	0.0134256	1.32776e-06	-0.0109829	0.00753204	0.144797
genus.Parasutterella	rs7311004	T	C	-0.0617522	0.0136438	5.92054e-06	-0.0203125	0.0075584	0.00720095
genus.Parasutterella	rs7572229	G	A	0.066273	0.0132736	6.31698e-07	-0.00707001	0.00750202	0.345981
genus.Parasutterella	rs78383039	T	C	-0.146315	0.0297119	1.57438e-06	-0.0358712	0.0190058	0.0591085
genus.Parasutterella	rs8039785	T	G	0.0618345	0.0133	3.62095e-06	0.00736115	0.00748908	0.325648
genus.Parasutterella	rs823424	G	A	-0.0713448	0.0156958	4.95295e-06	0.0248726	0.00859172	0.0037921
genus..Ruminococcustorquesgroup	rs10904297	A	G	-0.167804	0.0389812	2.68713e-06	-0.00119914	0.0260924	0.963344
genus..Ruminococcustorquesgroup	rs10967781	C	A	0.0507994	0.0113322	8.36865e-06	0.0175491	0.00825139	0.0334357
genus..Ruminococcustorquesgroup	rs12434631	A	G	0.074697	0.0153401	2.77247e-06	0.00788322	0.0121865	0.517708
genus..Ruminococcustorquesgroup	rs13154778	T	A	0.0563358	0.0129526	7.15746e-06	-0.00279012	0.00863719	0.746667
genus..Ruminococcustorquesgroup	rs1475330	T	C	0.0523492	0.01182	8.13435e-06	-0.00903668	0.00879741	0.304327
genus..Ruminococcustorquesgroup	rs1972694	T	A	-0.0614094	0.0137321	8.92829e-06	-0.0049883	0.00978293	0.610122
genus..Ruminococcustorquesgroup	rs35866622	T	C	-0.0612024	0.0109421	2.21337e-08	0.0290039	0.00790111	0.000241735
genus..Ruminococcustorquesgroup	rs4073731	T	C	0.0651948	0.0142221	4.0525e-06	-0.0108859	0.0101541	0.283689
genus..Ruminococcustorquesgroup	rs73130967	A	T	0.0770375	0.0168264	3.70741e-06	-0.0137077	0.0134549	0.308301
genus..Ruminococcustorquesgroup	rs77034621	T	G	-0.151553	0.0335878	6.06872e-06	0.00218143	0.0293976	0.940848
genus..Ruminococcustorquesgroup	rs773123	T	A	0.0824005	0.0173862	1.58956e-06	0.000635407	0.0114078	0.955581
genus..Ruminococcustorquesgroup	rs8080469	G	A	0.0490727	0.0107036	3.49522e-06	0.00137545	0.00748992	0.854295
genus..Ruminococcustorquesgroup	rs8141465	A	G	0.0480778	0.0107442	9.64837e-06	0.0015169	0.00782979	0.846384
genus.RuminococcaceaeUCG002	rs10916131	C	T	-0.069333	0.0146753	2.87497e-06	-0.0118058	0.0101624	0.245352
genus.RuminococcaceaeUCG002	rs10927423	C	A	-0.0713617	0.0147712	8.49518e-07	-0.00533461	0.00978653	0.585686
genus.RuminococcaceaeUCG002	rs10964441	G	A	-0.14906	0.034486	7.45116e-06	0.0197956	0.012272	0.106729
genus.RuminococcaceaeUCG002	rs113147300	A	G	-0.075842	0.0164562	7.6914e-06	0.0192777	0.0109037	0.077062
genus.RuminococcaceaeUCG002	rs11607472	A	G	-0.0780229	0.0176325	7.18671e-06	-0.0344206	0.0148942	0.0208324
genus.RuminococcaceaeUCG002	rs116974815	C	A	-0.189731	0.0396566	2.02518e-06	0.0124326	0.0147072	0.397923
genus.RuminococcaceaeUCG002	rs11750293	G	T	-0.0578304	0.0120512	1.76136e-06	0.0124003	0.00778478	0.111184
genus.RuminococcaceaeUCG002	rs12463378	A	G	-0.0522061	0.0112086	2.95523e-06	-0.0152608	0.00816927	0.0617519
genus.RuminococcaceaeUCG002	rs15256	C	T	0.0732376	0.016834	9.45659e-06	-0.00448411	0.0116297	0.699813
genus.RuminococcaceaeUCG002	rs362417	G	C	-0.054863	0.0120984	7.80005e-06	-0.0019427	0.00917033	0.832227
genus.RuminococcaceaeUCG002	rs55793120	T	C	0.137396	0.027414	4.80674e-07	-0.0151742	0.0157224	0.334478
genus.RuminococcaceaeUCG002	rs57079348	T	G	-0.076573	0.0172819	7.21822e-06	0.0139639	0.0162679	0.390689
genus.RuminococcaceaeUCG002	rs6542556	A	G	0.050974	0.011406	7.86123e-06	-0.00051509	0.00770968	0.946732
genus.RuminococcaceaeUCG002	rs6793778	C	T	-0.0558706	0.0125258	9.81289e-06	-0.00573941	0.00854066	0.501577
genus.RuminococcaceaeUCG002	rs7120052	A	C	0.0624796	0.0135523	1.96895e-06	-0.0109406	0.00957199	0.253046
genus.RuminococcaceaeUCG002	rs7155595	C	A	0.0569929	0.0116986	1.14931e-06	-0.00266313	0.00817162	0.744501
genus.RuminococcaceaeUCG002	rs7249614	A	G	-0.0492778	0.0110807	9.07376e-06	-0.01295	0.00779758	0.0967609
genus.RuminococcaceaeUCG002	rs72874194	G	C	-0.0770289	0.016725	3.46664e-06	-0.0135918	0.0108452	0.210113
genus.RuminococcaceaeUCG002	rs7342369	C	A	-0.0527803	0.0116023	5.66121e-06	0.0111175	0.00836259	0.183707
genus.RuminococcaceaeUCG002	rs76847269	A	G	0.163508	0.0356151	5.1719e-06	0.0294266	0.0236796	0.21398
genus.RuminococcaceaeUCG002	rs77564310	A	C	-0.0713093	0.0140855	3.28614e-07	0.00696753	0.00925212	0.451406
genus.RuminococcaceaeUCG002	rs79016051	C	T	-0.0887747	0.0189424	2.33742e-06	-0.0166603	0.0110997	0.133363
genus.RuminococcaceaeUCG002	rs882348	A	G	-0.0799946	0.0178618	5.44852e-06	-0.002257	0.0116452	0.846322
genus.Faecalibacterium	rs10927394	G	T	-0.232262	0.0512364	7.01885e-06	0.00239059	0.0277781	0.931418
genus.Faecalibacterium	rs114946999	C	T	-0.0861565	0.01896	5.69574e-06	-0.00905978	0.0112899	0.422283
genus.Faecalibacterium	rs11776390	T	C	-0.078354	0.017183	6.39675e-06	0.0115493	0.0150681	0.443396
genus.Faecalibacterium	rs12320842	C	G	0.094833	0.0163962	7.56951e-09	0.0166667	0.0110212	0.130473
genus.Faecalibacterium	rs1271565	C	T	-0.0576251	0.0119649	1.30169e-06	0.0140791	0.00853007	0.0988371
genus.Faecalibacterium	rs12753492	A	C	0.0641305	0.0149933	8.80273e-06	-0.0108949	0.0118971	0.359791
genus.Faecalibacterium	rs2835874	T	C	-0.0866356	0.0196496	7.54405e-06	0.0233647	0.0203421	0.250726
genus.Faecalibacterium	rs28376661	C	G	0.0504817	0.0109368	3.66454e-06	-0.0103453	0.0081641	0.205094
genus.Faecalibacterium	rs61875484	C	G	0.0817953	0.018369	9.18015e-06	0.00200378	0.0128668	0.876243
genus.Faecalibacterium	rs6910935	A	G	0.134864	0.0277032	1.37848e-06	-0.0129523	0.0156323	0.407354
genus.Faecalibacterium	rs75499067	C	T	0.227585	0.0465522	1.76448e-06	-0.00829455	0.0143732	0.563882
genus.Faecalibacterium	rs79656633	T	C	0.145631	0.0323019	8.13557e-06	0.00977466	0.0125201	0.43497
genus.Faecalibacterium	rs9536330	T	C	-0.048317	0.010797	5.33258e-06	0.0147436	0.00753166	0.0502829
genus..Ruminococcusgauvreauiigroup	rs10931481	G	A	0.0610096	0.0130484	3.38211e-06	0.0922951	0.00818247	1.65501e-29
genus..Ruminococcusgauvreauiigroup	rs12079579	A	G	0.0955324	0.0213436	5.03725e-06	0.00177063	0.0134773	0.895475
genus..Ruminococcusgauvreauiigroup	rs12539819	C	T	0.110654	0.0240684	4.49375e-06	0.0113968	0.0148027	0.441353
genus..Ruminococcusgauvreauiigroup	rs13188803	T	A	0.0709419	0.0156855	7.27559e-06	-0.00211095	0.00839982	0.801575
genus..Ruminococcusgauvreauiigroup	rs1391597	C	T	0.0590284	0.0124874	1.85964e-06	0.0248469	0.0076619	0.00118315
genus..Ruminococcusgauvreauiigroup	rs2047242	A	G	-0.067603	0.0133738	2.46372e-07	0.0152172	0.00892038	0.0880299
genus..Ruminococcusgauvreauiigroup	rs2105937	A	G	0.0580215	0.0127806	5.10352e-06	0.00600431	0.00785739	0.444771
genus..Ruminococcusgauvreauiigroup	rs2166943	A	C	0.0566974	0.0123497	5.27717e-06	-0.00247431	0.00759227	0.744502
genus..Ruminococcusgauvreauiigroup	rs289410	G	A	-0.0654926	0.0139101	2.27464e-06	0.0160209	0.00834409	0.0548542
genus..Ruminococcusgauvreauiigroup	rs431418	A	G	-0.094737	0.0210157	5.53667e-06	-0.000427351	0.0128119	0.973391
genus..Ruminococcusgauvreauiigroup	rs71386687	T	G	0.121037	0.02386	2.90761e-07	-0.0194696	0.0119009	0.101843
genus..Ruminococcusgauvreauiigroup	rs73802842	C	A	0.0736808	0.0169665	7.48026e-06	-0.00342933	0.00877303	0.695875
genus..Ruminococcusgauvreauiigroup	rs9870933	A	G	0.0621643	0.0126072	8.4912e-07	0.000137899	0.00767457	0.985664
genus.LachnospiraceaeNK4A136group	rs10952110	G	T	0.0487709	0.0109614	9.08113e-06	-0.0253008	0.00756518	0.000824689
genus.LachnospiraceaeNK4A136group	rs11263806	A	G	-0.0524615	0.0116758	5.06517e-06	0.0014724	0.0079074	0.852284
genus.LachnospiraceaeNK4A136group	rs12611395	A	G	-0.0902532	0.0199652	5.83039e-06	-0.0035275	0.0122281	0.772983
genus.LachnospiraceaeNK4A136group	rs160061	A	G	0.0513831	0.0108094	2.12198e-06	0.00497607	0.00749531	0.50676
genus.LachnospiraceaeNK4A136group	rs28540839	A	C	0.0508285	0.0110591	9.34319e-06	0.00640105	0.00751253	0.394187
genus.LachnospiraceaeNK4A136group	rs2880566	T	C	0.0599578	0.0134693	5.61428e-06	0.00780124	0.0106164	0.462442
genus.LachnospiraceaeNK4A136group	rs4955932	T	C	-0.0492283	0.0109388	7.05426e-06	-0.012792	0.0077395	0.0983671
genus.LachnospiraceaeNK4A136group	rs59805249	T	C	0.0936162	0.0207982	9.45385e-06	-0.00695647	0.0128969	0.589618
genus.LachnospiraceaeNK4A136group	rs68104925	T	C	-0.0549104	0.0115385	2.36779e-06	-0.00167257	0.00814514	0.837302
genus.LachnospiraceaeNK4A136group	rs7073658	T	G	-0.0499621	0.0109693	5.2691e-06	-0.00121704	0.00751802	0.871398
genus.LachnospiraceaeNK4A136group	rs73044693	A	G	-0.10758	0.0229884	3.57256e-06	-0.0159754	0.0147362	0.278322
genus.LachnospiraceaeNK4A136group	rs7616165	G	T	-0.230542	0.0483465	2.77391e-06	-0.0304134	0.0241683	0.208246
genus.LachnospiraceaeNK4A136group	rs76193507	A	G	-0.22973	0.0499776	2.9309e-06	0.0146661	0.0133331	0.271344
genus.LachnospiraceaeNK4A136group	rs7832116	A	G	-0.0714756	0.0151703	3.57084e-06	-0.00292851	0.0112181	0.794052
genus.LachnospiraceaeNK4A136group	rs954878	A	G	-0.0520656	0.0109082	1.78203e-06	0.0271989	0.00775027	0.000449087
genus.RuminococcaceaeUCG004	rs10976229	T	G	0.095976	0.0214554	7.04477e-06	-0.0319065	0.011212	0.00443078
genus.RuminococcaceaeUCG004	rs11961899	G	A	-0.0707825	0.0161381	9.1802e-06	0.000794386	0.00835056	0.924212
genus.RuminococcaceaeUCG004	rs12125734	G	T	0.133972	0.0257417	2.09428e-07	0.00668412	0.0128916	0.60412
genus.RuminococcaceaeUCG004	rs2248146	T	C	0.0689452	0.0153649	8.20001e-06	0.0161722	0.00788957	0.0403813
genus.RuminococcaceaeUCG004	rs3800154	A	C	-0.0797959	0.0177639	6.11581e-06	0.0166527	0.00850801	0.050313
genus.RuminococcaceaeUCG004	rs511258	G	A	-0.0757474	0.0162475	4.52052e-06	0.0191897	0.00962828	0.0462551
genus.RuminococcaceaeUCG004	rs550351	A	C	0.078587	0.018003	9.43128e-06	0.002835	0.00756367	0.707796
genus.RuminococcaceaeUCG004	rs6769553	A	G	0.0849743	0.0157451	7.91068e-08	0.00686781	0.008508	0.419541
genus.RuminococcaceaeUCG004	rs7123615	C	G	-0.0786157	0.0179592	7.09181e-06	0.0188489	0.00947771	0.0467272
genus.RuminococcaceaeUCG004	rs7569771	A	G	-0.075914	0.0170308	8.11964e-06	-0.0173631	0.00869838	0.0459198
genus.RuminococcaceaeUCG004	rs872501	G	A	0.116125	0.025946	5.80805e-06	-0.000989721	0.013824	0.942925
genus.RuminococcaceaeUCG004	rs9818949	G	T	0.0859927	0.0188671	5.38832e-06	-0.0218485	0.00942881	0.0204927
family.Enterobacteriaceae	rs11026530	T	C	0.0822408	0.0186379	9.42684e-06	-0.00475372	0.0104944	0.650567
family.Enterobacteriaceae	rs111229068	A	T	0.110561	0.0241719	3.65356e-06	-0.00502445	0.0139115	0.717971
family.Enterobacteriaceae	rs2374342	C	A	0.0582927	0.0126195	4.51618e-06	0.00809758	0.00759735	0.286495
family.Enterobacteriaceae	rs35673018	G	A	0.0899642	0.0202934	7.63109e-06	0.00875764	0.0131898	0.506711
family.Enterobacteriaceae	rs4792380	A	T	0.115598	0.0257683	9.48974e-06	-0.0285058	0.0219339	0.193731
family.Enterobacteriaceae	rs504442	T	G	0.084159	0.0189479	5.17092e-06	-0.0081712	0.0122339	0.504189
family.Enterobacteriaceae	rs61973590	C	G	-0.0605392	0.0133696	8.5354e-06	-0.00150574	0.00784994	0.847887
family.Enterobacteriaceae	rs62210023	A	G	0.0606754	0.0130125	3.13163e-06	-0.00608778	0.007881	0.43984
family.Enterobacteriaceae	rs78143293	A	G	-0.0848521	0.0170415	1.19564e-06	0.0148713	0.0114926	0.19567
family.Enterobacteriaceae	rs79757635	C	A	0.0758597	0.0171286	9.31857e-06	-0.0181331	0.0110535	0.100904
family.Enterobacteriaceae	rs80319214	C	G	0.0990404	0.0215877	6.95307e-06	-0.00369379	0.0143306	0.796596
order.Enterobacteriales	rs11026530	T	C	0.0822408	0.0186379	9.42684e-06	-0.00475372	0.0104944	0.650567
order.Enterobacteriales	rs111229068	A	T	0.110561	0.0241719	3.65356e-06	-0.00502445	0.0139115	0.717971
order.Enterobacteriales	rs2374342	C	A	0.0582927	0.0126195	4.51618e-06	0.00809758	0.00759735	0.286495
order.Enterobacteriales	rs35673018	G	A	0.0899642	0.0202934	7.63109e-06	0.00875764	0.0131898	0.506711
order.Enterobacteriales	rs4792380	A	T	0.115598	0.0257683	9.48974e-06	-0.0285058	0.0219339	0.193731
order.Enterobacteriales	rs504442	T	G	0.084159	0.0189479	5.17092e-06	-0.0081712	0.0122339	0.504189
order.Enterobacteriales	rs61973590	C	G	-0.0605392	0.0133696	8.5354e-06	-0.00150574	0.00784994	0.847887
order.Enterobacteriales	rs62210023	A	G	0.0606754	0.0130125	3.13163e-06	-0.00608778	0.007881	0.43984
order.Enterobacteriales	rs78143293	A	G	-0.0848521	0.0170415	1.19564e-06	0.0148713	0.0114926	0.19567
order.Enterobacteriales	rs79757635	C	A	0.0758597	0.0171286	9.31857e-06	-0.0181331	0.0110535	0.100904
order.Enterobacteriales	rs80319214	C	G	0.0990404	0.0215877	6.95307e-06	-0.00369379	0.0143306	0.796596
genus.Eisenbergiella	rs11027642	C	T	0.129006	0.0284844	4.91871e-06	-0.00561581	0.0107264	0.600591
genus.Eisenbergiella	rs11079158	T	C	0.100627	0.022546	7.34849e-06	-0.0191664	0.00908503	0.0348875
genus.Eisenbergiella	rs11938607	T	C	0.0978125	0.0216636	8.2182e-06	0.0116468	0.00859301	0.175295
genus.Eisenbergiella	rs12257723	A	C	-0.0952742	0.0211569	8.85121e-06	0.00205308	0.0079817	0.797006
genus.Eisenbergiella	rs12278566	T	A	-0.121065	0.0251658	1.65001e-06	0.000359748	0.00849191	0.966209
genus.Eisenbergiella	rs12710729	C	A	0.0893384	0.0199069	9.8441e-06	-0.00863636	0.00802544	0.281873
genus.Eisenbergiella	rs13258851	A	G	0.137001	0.0302124	7.74648e-06	-0.0270002	0.0107463	0.0119878
genus.Eisenbergiella	rs1508033	A	C	0.091546	0.0195787	3.22889e-06	-0.0011387	0.00816014	0.88902
genus.Eisenbergiella	rs1553971	T	G	0.120965	0.0263054	5.26837e-06	-0.000326828	0.00897449	0.97095
genus.Eisenbergiella	rs2683098	C	T	0.107319	0.022515	2.2375e-06	-0.00185041	0.00911461	0.839123
genus.Eisenbergiella	rs3812426	G	A	0.106447	0.0224159	2.71687e-06	0.00549328	0.0103301	0.594882
genus.Eisenbergiella	rs4462860	G	A	0.0939071	0.0201104	4.16221e-06	0.00177608	0.00769634	0.817493
genus.Bilophila	rs11069458	T	C	-0.0680947	0.015503	7.71547e-06	0.0106049	0.00966945	0.272753
genus.Bilophila	rs116261629	G	C	0.128112	0.0261358	8.62329e-07	0.0077896	0.0128707	0.545033
genus.Bilophila	rs1241171	G	A	-0.0692654	0.0150148	4.24037e-06	0.00553885	0.010623	0.602088
genus.Bilophila	rs1571225	C	T	0.0826826	0.0170621	1.12289e-06	-0.0118917	0.010046	0.236522
genus.Bilophila	rs1969927	G	A	0.0564589	0.0126935	9.0722e-06	-0.00178645	0.00795666	0.82235
genus.Bilophila	rs2713349	A	T	0.0617228	0.0140174	8.63249e-06	0.00255952	0.00822771	0.755736
genus.Bilophila	rs2728491	G	T	-0.0627416	0.0139456	6.33255e-06	-0.00779051	0.00879365	0.375658
genus.Bilophila	rs3827020	C	T	0.0766479	0.0160642	1.78875e-06	0.00587081	0.00946228	0.534966
genus.Bilophila	rs4798126	G	A	0.073288	0.016799	7.14662e-06	0.00152634	0.00944006	0.871552
genus.Bilophila	rs542415	T	C	-0.0613623	0.0133436	4.70948e-06	-0.0222274	0.00770035	0.00389502
genus.Bilophila	rs60178956	G	A	-0.0624818	0.0141485	8.05619e-06	0.0148092	0.00896546	0.0985757
genus.Bilophila	rs6793291	C	A	0.112729	0.0241633	3.1132e-06	0.00971773	0.0171427	0.570801
genus.Bilophila	rs72676854	T	C	0.123209	0.026882	5.62268e-06	-0.00595043	0.017173	0.728967
genus.Bilophila	rs7802841	C	A	0.0670097	0.0137701	1.76952e-06	0.0123727	0.00817583	0.130198
genus.Bilophila	rs9899990	A	G	-0.102702	0.0233878	9.06691e-06	-0.0250849	0.0135516	0.0641594
genus.Alistipes	rs1107244	G	A	0.0758558	0.0171182	3.59059e-06	0.0103695	0.0140128	0.459297
genus.Alistipes	rs11769002	G	A	-0.0528793	0.0109389	1.44962e-06	0.0011493	0.00762124	0.880132
genus.Alistipes	rs11958296	A	G	-0.0981222	0.0218272	9.29574e-06	-0.00409115	0.0181695	0.82185
genus.Alistipes	rs12990744	C	T	-0.0776618	0.0172986	8.20725e-06	-0.014655	0.012389	0.236844
genus.Alistipes	rs1689282	A	C	-0.0520061	0.0113942	5.27578e-06	0.00230067	0.00800049	0.773679
genus.Alistipes	rs2290844	C	T	0.0813969	0.0191632	9.10135e-06	-0.000290885	0.0119053	0.980507
genus.Alistipes	rs2450745	A	C	-0.080524	0.0184702	7.11836e-06	-0.00156437	0.0147158	0.91534
genus.Alistipes	rs2875322	T	C	-0.0580945	0.0131432	8.77703e-06	-0.00726148	0.0100076	0.468085
genus.Alistipes	rs34417064	A	G	-0.048202	0.0106868	7.00749e-06	-0.00517107	0.00753544	0.492567
genus.Alistipes	rs4810359	A	G	-0.0652428	0.0146155	7.49669e-06	-0.0243028	0.0114529	0.0338392
genus.Alistipes	rs62576416	T	C	0.0492647	0.0109733	7.50368e-06	-0.00423321	0.00771154	0.583042
genus.Alistipes	rs67281112	G	C	0.0634575	0.0137846	3.91578e-06	0.00326533	0.00934056	0.72665
genus.Alistipes	rs7129639	C	A	-0.0524955	0.0109584	1.78422e-06	-0.0081402	0.00796189	0.306594
genus.Alistipes	rs8130320	A	G	-0.049002	0.010717	4.83612e-06	-0.00220306	0.00755059	0.77046
order.Coriobacteriales	rs11073596	T	G	0.0510212	0.0114339	8.14449e-06	-0.000328145	0.00775326	0.966241
order.Coriobacteriales	rs11250875	T	C	0.06075	0.0130939	4.82844e-06	0.00309162	0.00912862	0.734856
order.Coriobacteriales	rs11656361	A	C	0.0773006	0.017553	8.02017e-06	-0.0020914	0.0096952	0.82921
order.Coriobacteriales	rs12974142	G	A	0.0789796	0.0177205	8.51232e-06	0.0109999	0.0146955	0.454145
order.Coriobacteriales	rs13307134	C	T	0.0565686	0.0126265	7.79931e-06	0.00698434	0.0101115	0.489736
order.Coriobacteriales	rs1397793	G	A	-0.0498855	0.0112446	9.77381e-06	-0.00317297	0.00822053	0.69951
order.Coriobacteriales	rs240104	T	C	-0.0603429	0.0126849	1.51603e-06	0.0115356	0.00835636	0.167445
order.Coriobacteriales	rs2442778	G	A	-0.116408	0.0258545	9.02703e-06	0.00131913	0.0169023	0.937793
order.Coriobacteriales	rs3025411	A	G	0.0926543	0.0209468	8.26912e-06	0.0343593	0.0121172	0.00457415
order.Coriobacteriales	rs34739816	G	T	0.0965017	0.0207666	3.88358e-06	-0.0255664	0.0160039	0.110151
order.Coriobacteriales	rs67561917	A	G	-0.0714367	0.0154113	5.39129e-06	0.00335816	0.00974525	0.730399
order.Coriobacteriales	rs719099	A	G	0.0778402	0.0155815	5.43317e-07	-0.000875148	0.0126141	0.944688
order.Coriobacteriales	rs76779974	C	G	0.0774888	0.0171877	5.63091e-06	0.00033232	0.0129591	0.979541
order.Coriobacteriales	rs80046645	C	G	0.25584	0.0561995	4.65689e-06	0.00033721	0.0193822	0.986119
order.Coriobacteriales	rs8010111	G	A	-0.103377	0.0229286	6.89624e-06	0.023669	0.0137027	0.0841105
family.Coriobacteriaceae	rs11073596	T	G	0.0510212	0.0114339	8.14449e-06	-0.000328145	0.00775326	0.966241
family.Coriobacteriaceae	rs11250875	T	C	0.06075	0.0130939	4.82844e-06	0.00309162	0.00912862	0.734856
family.Coriobacteriaceae	rs11656361	A	C	0.0773006	0.017553	8.02017e-06	-0.0020914	0.0096952	0.82921
family.Coriobacteriaceae	rs12974142	G	A	0.0789796	0.0177205	8.51232e-06	0.0109999	0.0146955	0.454145
family.Coriobacteriaceae	rs13307134	C	T	0.0565686	0.0126265	7.79931e-06	0.00698434	0.0101115	0.489736
family.Coriobacteriaceae	rs1397793	G	A	-0.0498855	0.0112446	9.77381e-06	-0.00317297	0.00822053	0.69951
family.Coriobacteriaceae	rs240104	T	C	-0.0603429	0.0126849	1.51603e-06	0.0115356	0.00835636	0.167445
family.Coriobacteriaceae	rs2442778	G	A	-0.116408	0.0258545	9.02703e-06	0.00131913	0.0169023	0.937793
family.Coriobacteriaceae	rs3025411	A	G	0.0926543	0.0209468	8.26912e-06	0.0343593	0.0121172	0.00457415
family.Coriobacteriaceae	rs34739816	G	T	0.0965017	0.0207666	3.88358e-06	-0.0255664	0.0160039	0.110151
family.Coriobacteriaceae	rs67561917	A	G	-0.0714367	0.0154113	5.39129e-06	0.00335816	0.00974525	0.730399
family.Coriobacteriaceae	rs719099	A	G	0.0778402	0.0155815	5.43317e-07	-0.000875148	0.0126141	0.944688
family.Coriobacteriaceae	rs76779974	C	G	0.0774888	0.0171877	5.63091e-06	0.00033232	0.0129591	0.979541
family.Coriobacteriaceae	rs80046645	C	G	0.25584	0.0561995	4.65689e-06	0.00033721	0.0193822	0.986119
family.Coriobacteriaceae	rs8010111	G	A	-0.103377	0.0229286	6.89624e-06	0.023669	0.0137027	0.0841105
class.Coriobacteriia	rs11073596	T	G	0.0510212	0.0114339	8.14449e-06	-0.000328145	0.00775326	0.966241
class.Coriobacteriia	rs11250875	T	C	0.06075	0.0130939	4.82844e-06	0.00309162	0.00912862	0.734856
class.Coriobacteriia	rs11656361	A	C	0.0773006	0.017553	8.02017e-06	-0.0020914	0.0096952	0.82921
class.Coriobacteriia	rs12974142	G	A	0.0789796	0.0177205	8.51232e-06	0.0109999	0.0146955	0.454145
class.Coriobacteriia	rs13307134	C	T	0.0565686	0.0126265	7.79931e-06	0.00698434	0.0101115	0.489736
class.Coriobacteriia	rs1397793	G	A	-0.0498855	0.0112446	9.77381e-06	-0.00317297	0.00822053	0.69951
class.Coriobacteriia	rs240104	T	C	-0.0603429	0.0126849	1.51603e-06	0.0115356	0.00835636	0.167445
class.Coriobacteriia	rs2442778	G	A	-0.116408	0.0258545	9.02703e-06	0.00131913	0.0169023	0.937793
class.Coriobacteriia	rs3025411	A	G	0.0926543	0.0209468	8.26912e-06	0.0343593	0.0121172	0.00457415
class.Coriobacteriia	rs34739816	G	T	0.0965017	0.0207666	3.88358e-06	-0.0255664	0.0160039	0.110151
class.Coriobacteriia	rs67561917	A	G	-0.0714367	0.0154113	5.39129e-06	0.00335816	0.00974525	0.730399
class.Coriobacteriia	rs719099	A	G	0.0778402	0.0155815	5.43317e-07	-0.000875148	0.0126141	0.944688
class.Coriobacteriia	rs76779974	C	G	0.0774888	0.0171877	5.63091e-06	0.00033232	0.0129591	0.979541
class.Coriobacteriia	rs80046645	C	G	0.25584	0.0561995	4.65689e-06	0.00033721	0.0193822	0.986119
class.Coriobacteriia	rs8010111	G	A	-0.103377	0.0229286	6.89624e-06	0.023669	0.0137027	0.0841105
order.Lactobacillales	rs11110282	A	G	-0.10239	0.0217849	3.95665e-06	-0.00844842	0.0174557	0.628391
order.Lactobacillales	rs111552159	C	G	0.128854	0.0287397	8.30804e-06	0.0184058	0.0181281	0.309953
order.Lactobacillales	rs11627423	C	A	0.0499263	0.0109744	5.08753e-06	-0.0031755	0.00777565	0.682988
order.Lactobacillales	rs11730038	G	A	-0.0605384	0.0129052	5.09746e-06	0.00684377	0.00824079	0.40627
order.Lactobacillales	rs12797734	T	C	0.0571279	0.0127113	7.76523e-06	-0.00441709	0.00863234	0.608868
order.Lactobacillales	rs1595463	C	A	0.0479749	0.0108801	7.44354e-06	0.00361449	0.00754553	0.631921
order.Lactobacillales	rs1962325	C	G	0.0546878	0.0115069	1.96232e-06	-0.00115806	0.00791259	0.88364
order.Lactobacillales	rs2370083	G	T	-0.08054	0.0180992	8.33495e-06	0.0234402	0.015351	0.126773
order.Lactobacillales	rs2952251	A	G	-0.0629317	0.0124177	3.36461e-07	0.0139993	0.00895867	0.118133
order.Lactobacillales	rs34989881	A	G	0.113479	0.0246452	4.09354e-06	0.0082259	0.017884	0.645547
order.Lactobacillales	rs35344081	G	A	0.0642442	0.0127358	4.16066e-07	0.0172681	0.00851878	0.042656
order.Lactobacillales	rs4028634	T	C	0.0532915	0.01101	1.34806e-06	-0.022781	0.00777826	0.00340267
order.Lactobacillales	rs57872228	C	T	-0.0688415	0.0146994	2.58252e-06	0.024635	0.0116481	0.0344342
order.Lactobacillales	rs74352383	T	A	-0.103396	0.021758	1.88028e-06	0.0155751	0.0135698	0.25106
order.Lactobacillales	rs74663707	C	T	0.0982594	0.0224613	8.39558e-06	0.0145701	0.0152412	0.339088
order.Lactobacillales	rs76717940	T	A	0.160943	0.0327	6.55312e-07	-0.00537821	0.0162619	0.740853
order.Lactobacillales	rs77558518	A	G	-0.106466	0.0223484	1.67435e-06	0.022022	0.0127413	0.0839189
order.Lactobacillales	rs78938557	T	C	0.10553	0.0233581	2.31087e-06	-0.00671757	0.0224945	0.765221
order.Lactobacillales	rs9581006	C	T	0.22583	0.0469228	1.76596e-06	0.00377259	0.0198374	0.849171
class.Bacilli	rs11110282	A	G	-0.101189	0.0217379	4.85442e-06	-0.00844842	0.0174557	0.628391
class.Bacilli	rs111552159	C	G	0.128032	0.0286921	9.12818e-06	0.0184058	0.0181281	0.309953
class.Bacilli	rs11730038	G	A	-0.0630747	0.0128717	1.96025e-06	0.00684377	0.00824079	0.40627
class.Bacilli	rs12797734	T	C	0.0572158	0.0126793	7.21166e-06	-0.00441709	0.00863234	0.608868
class.Bacilli	rs13068444	A	G	0.0601035	0.0136407	9.53048e-06	-0.0258152	0.00984537	0.00873977
class.Bacilli	rs1595463	C	A	0.0476864	0.0108547	7.9738e-06	0.00361449	0.00754553	0.631921
class.Bacilli	rs1962325	C	G	0.0554219	0.0114789	1.38434e-06	-0.00115806	0.00791259	0.88364
class.Bacilli	rs28564647	T	G	-0.0613034	0.0137579	7.81199e-06	-0.028924	0.0101046	0.00420359
class.Bacilli	rs2952251	A	G	-0.0598868	0.0123903	1.07895e-06	0.0139993	0.00895867	0.118133
class.Bacilli	rs34989881	A	G	0.111056	0.0246039	6.54586e-06	0.0082259	0.017884	0.645547
class.Bacilli	rs35344081	G	A	0.0619529	0.0127066	1.01498e-06	0.0172681	0.00851878	0.042656
class.Bacilli	rs4028634	T	C	0.0520614	0.0109842	2.2076e-06	-0.022781	0.00777826	0.00340267
class.Bacilli	rs4459992	T	C	0.0535854	0.0116362	4.29836e-06	0.00905467	0.00800544	0.258028
class.Bacilli	rs57872228	C	T	-0.0714773	0.0146647	9.21977e-07	0.024635	0.0116481	0.0344342
class.Bacilli	rs694949	A	G	-0.081146	0.0180042	7.59585e-06	-0.00929356	0.0127916	0.467509
class.Bacilli	rs74352383	T	A	-0.104496	0.0217083	1.52752e-06	0.0155751	0.0135698	0.25106
class.Bacilli	rs74663707	C	T	0.0979154	0.0224074	8.45686e-06	0.0145701	0.0152412	0.339088
class.Bacilli	rs7666190	C	A	-0.104044	0.0247934	8.46829e-06	0.0194163	0.0116854	0.096594
class.Bacilli	rs76717940	T	A	0.156331	0.0325945	1.0725e-06	-0.00537821	0.0162619	0.740853
class.Bacilli	rs77558518	A	G	-0.107255	0.0222879	1.33772e-06	0.022022	0.0127413	0.0839189
class.Bacilli	rs78938557	T	C	0.108007	0.0232858	1.06891e-06	-0.00671757	0.0224945	0.765221
class.Bacilli	rs9581006	C	T	0.225309	0.0467697	1.79458e-06	0.00377259	0.0198374	0.849171
genus.FamilyXIIIAD3011group	rs11126423	C	T	0.0904399	0.0196301	5.91249e-06	0.0118101	0.0131454	0.368961
genus.FamilyXIIIAD3011group	rs11736617	G	A	-0.0759493	0.0172101	9.02048e-06	0.0151257	0.0166392	0.363328
genus.FamilyXIIIAD3011group	rs12812672	T	C	-0.096065	0.020828	2.55807e-06	-0.0086572	0.0145162	0.550919
genus.FamilyXIIIAD3011group	rs12911842	A	T	-0.0811976	0.0183335	6.90824e-06	0.00885252	0.013491	0.511709
genus.FamilyXIIIAD3011group	rs149302	T	C	-0.0645635	0.0143225	7.4818e-06	0.00144801	0.0088784	0.870445
genus.FamilyXIIIAD3011group	rs16840310	A	G	-0.0608052	0.0122149	6.75113e-07	0.0151709	0.00759781	0.0458532
genus.FamilyXIIIAD3011group	rs16940167	C	T	0.0732552	0.0159898	3.90837e-06	-0.0103437	0.00955087	0.278806
genus.FamilyXIIIAD3011group	rs17156849	G	A	-0.112891	0.0245292	4.19171e-06	0.00362455	0.0159123	0.819815
genus.FamilyXIIIAD3011group	rs62029761	A	G	0.128753	0.0276002	3.89083e-06	9.40827e-05	0.0165123	0.995454
genus.FamilyXIIIAD3011group	rs62200412	C	T	-0.0800851	0.0163834	5.80219e-07	-0.0158761	0.00861212	0.0652619
genus.FamilyXIIIAD3011group	rs72730932	C	A	-0.0899559	0.0177107	6.88766e-07	-0.0112755	0.012895	0.381896
genus.FamilyXIIIAD3011group	rs739451	C	T	0.0649589	0.0147534	7.8781e-06	-0.00906357	0.00921968	0.325574
genus.FamilyXIIIAD3011group	rs9276029	A	G	-0.0811384	0.0185669	8.92766e-06	0.0605071	0.00937424	1.085e-10
genus.FamilyXIIIAD3011group	rs9837139	A	G	0.10752	0.0240482	8.70808e-06	-0.0117605	0.0134483	0.381849
genus.FamilyXIIIAD3011group	rs9852893	C	G	0.0657834	0.0129056	3.87539e-07	-0.00860677	0.00843232	0.307402
class.Betaproteobacteria	rs11128180	A	G	0.0592944	0.0128769	3.67144e-06	-0.00287124	0.00885838	0.745842
class.Betaproteobacteria	rs12467854	G	C	0.0641363	0.0131766	1.09863e-06	-0.0192224	0.00918775	0.0364225
class.Betaproteobacteria	rs1511453	A	G	0.0923492	0.0199158	4.75765e-06	-0.00386169	0.0159794	0.809039
class.Betaproteobacteria	rs1928341	A	G	0.0525581	0.0110408	2.01529e-06	-0.00139005	0.00761592	0.855176
class.Betaproteobacteria	rs2321387	G	A	-0.0494596	0.0109424	5.80036e-06	-0.00989588	0.00757792	0.191592
class.Betaproteobacteria	rs2367850	G	C	0.064006	0.0130374	9.11762e-07	-0.000990145	0.0091931	0.914229
class.Betaproteobacteria	rs2613606	C	T	-0.0513106	0.0109091	2.19817e-06	0.0128695	0.00762206	0.0913251
class.Betaproteobacteria	rs320161	A	G	0.0572286	0.01262	7.33242e-06	-0.0170147	0.00893304	0.0568198
class.Betaproteobacteria	rs4033856	C	T	0.0832423	0.0167237	5.17166e-07	-0.00409684	0.0132805	0.757713
class.Betaproteobacteria	rs6087811	T	G	-0.0978177	0.0198522	7.44305e-07	-0.0126674	0.0124466	0.308803
class.Betaproteobacteria	rs62395635	T	C	0.109741	0.0236	2.94091e-06	0.00675288	0.015642	0.665949
class.Betaproteobacteria	rs72747231	C	G	-0.137281	0.0290338	2.05511e-06	-0.00345338	0.017667	0.845024
class.Betaproteobacteria	rs75242906	C	T	-0.121083	0.028075	9.27278e-06	-0.0201768	0.0136529	0.139449
genus.LachnospiraceaeUCG004	rs11128180	A	G	0.0648288	0.0140126	4.51737e-06	-0.00287124	0.00885838	0.745842
genus.LachnospiraceaeUCG004	rs12072562	T	C	0.133104	0.0303566	7.0737e-06	-0.0134623	0.0193077	0.485644
genus.LachnospiraceaeUCG004	rs12673420	G	A	0.0554351	0.0118375	2.98079e-06	0.00189931	0.00748992	0.799818
genus.LachnospiraceaeUCG004	rs12747809	G	A	-0.062197	0.0125685	8.64875e-07	0.00287122	0.00833454	0.730473
genus.LachnospiraceaeUCG004	rs12894272	A	G	0.0579792	0.0125229	4.33949e-06	0.0118462	0.00790744	0.134106
genus.LachnospiraceaeUCG004	rs233486	A	G	-0.0799088	0.017766	6.28457e-06	0.00953994	0.0107829	0.376302
genus.LachnospiraceaeUCG004	rs2444793	C	T	-0.0542433	0.0118188	4.77076e-06	-0.0042461	0.00767233	0.579968
genus.LachnospiraceaeUCG004	rs2706242	G	C	-0.0901399	0.0199712	9.83848e-06	0.000512252	0.0133911	0.969486
genus.LachnospiraceaeUCG004	rs2726805	A	G	0.0548397	0.0120844	6.30399e-06	0.00641281	0.00757913	0.397489
genus.LachnospiraceaeUCG004	rs2882478	G	A	-0.0577091	0.0118338	1.20811e-06	-0.00844586	0.0075279	0.261887
genus.LachnospiraceaeUCG004	rs35182105	A	G	-0.109724	0.024221	4.86508e-06	-0.0139321	0.0165412	0.399639
genus.LachnospiraceaeUCG004	rs6656451	C	T	-0.05436	0.011947	5.56781e-06	-0.00514121	0.00747508	0.491592
genus.LachnospiraceaeUCG004	rs7629954	A	G	0.108441	0.023825	5.77222e-06	0.0222923	0.0182344	0.221503
class.Bacteroidia	rs11146701	A	G	0.0473596	0.010541	7.08228e-06	0.00551642	0.00789683	0.484826
class.Bacteroidia	rs13291169	C	G	0.0689676	0.0148765	3.74579e-06	0.00167304	0.0107763	0.876623
class.Bacteroidia	rs17343978	A	C	-0.0552057	0.0120278	8.35928e-06	-0.00184806	0.0092745	0.842058
class.Bacteroidia	rs2032750	T	C	-0.0508393	0.0106807	1.91509e-06	0.00312391	0.00751741	0.677735
class.Bacteroidia	rs4916508	G	A	-0.0466729	0.0105312	8.47116e-06	0.0049198	0.00758293	0.516468
class.Bacteroidia	rs55773148	G	A	-0.121514	0.0236759	3.89585e-07	-0.0157204	0.0166917	0.346288
class.Bacteroidia	rs62531359	T	G	0.0655728	0.0149891	9.08665e-06	-0.00817739	0.00975387	0.401821
class.Bacteroidia	rs62575403	C	T	0.140055	0.0311128	7.06129e-06	-0.0107714	0.018558	0.561633
class.Bacteroidia	rs72706335	T	C	-0.22241	0.0493458	7.65519e-06	-0.0213063	0.0242064	0.378754
class.Bacteroidia	rs73975615	G	A	-0.207018	0.0442633	1.21616e-06	0.0117243	0.0444162	0.791808
class.Bacteroidia	rs7546249	T	A	-0.0567113	0.0118386	1.54814e-06	0.00418654	0.008204	0.609839
class.Bacteroidia	rs7631304	G	A	-0.0645771	0.0132957	8.36781e-07	0.00876668	0.0105806	0.407352
class.Bacteroidia	rs79585701	A	C	0.0646823	0.0149628	9.98589e-06	-0.00433456	0.0107712	0.687375
class.Bacteroidia	rs929878	C	T	-0.0548532	0.012153	4.73377e-06	-0.0103247	0.00915952	0.259656
order.Bacteroidales	rs11146701	A	G	0.0473596	0.010541	7.08228e-06	0.00551642	0.00789683	0.484826
order.Bacteroidales	rs13291169	C	G	0.0689676	0.0148765	3.74579e-06	0.00167304	0.0107763	0.876623
order.Bacteroidales	rs17343978	A	C	-0.0552057	0.0120278	8.35928e-06	-0.00184806	0.0092745	0.842058
order.Bacteroidales	rs2032750	T	C	-0.0508393	0.0106807	1.91509e-06	0.00312391	0.00751741	0.677735
order.Bacteroidales	rs4916508	G	A	-0.0466729	0.0105312	8.47116e-06	0.0049198	0.00758293	0.516468
order.Bacteroidales	rs55773148	G	A	-0.121514	0.0236759	3.89585e-07	-0.0157204	0.0166917	0.346288
order.Bacteroidales	rs62531359	T	G	0.0655728	0.0149891	9.08665e-06	-0.00817739	0.00975387	0.401821
order.Bacteroidales	rs62575403	C	T	0.140055	0.0311128	7.06129e-06	-0.0107714	0.018558	0.561633
order.Bacteroidales	rs72706335	T	C	-0.22241	0.0493458	7.65519e-06	-0.0213063	0.0242064	0.378754
order.Bacteroidales	rs73975615	G	A	-0.207018	0.0442633	1.21616e-06	0.0117243	0.0444162	0.791808
order.Bacteroidales	rs7546249	T	A	-0.0567113	0.0118386	1.54814e-06	0.00418654	0.008204	0.609839
order.Bacteroidales	rs7631304	G	A	-0.0645771	0.0132957	8.36781e-07	0.00876668	0.0105806	0.407352
order.Bacteroidales	rs79585701	A	C	0.0646823	0.0149628	9.98589e-06	-0.00433456	0.0107712	0.687375
order.Bacteroidales	rs929878	C	T	-0.0548532	0.012153	4.73377e-06	-0.0103247	0.00915952	0.259656
genus.Blautia	rs11149971	C	T	0.117605	0.02339	1.03934e-06	-0.0351246	0.0164287	0.032517
genus.Blautia	rs113271346	C	T	0.0782682	0.0172116	6.85386e-06	-0.0283753	0.0135743	0.0365856
genus.Blautia	rs115043014	G	A	-0.206605	0.043992	5.186e-06	-0.0397841	0.0289683	0.169638
genus.Blautia	rs117001700	T	C	0.196414	0.0441122	8.83912e-06	-0.0117859	0.0320605	0.71316
genus.Blautia	rs12453000	C	T	0.0625335	0.0129987	1.26117e-06	-0.000408882	0.010965	0.970254
genus.Blautia	rs16892041	T	C	-0.0622605	0.0141804	8.82028e-06	0.0222663	0.00910872	0.0145051
genus.Blautia	rs2788271	T	G	-0.0575596	0.0133492	7.16388e-06	0.00291163	0.00987825	0.768184
genus.Blautia	rs3005511	A	G	0.0501085	0.0110768	6.18905e-06	0.0165835	0.00814993	0.0418707
genus.Blautia	rs4926264	T	C	0.0826207	0.0178239	5.10293e-06	0.00915615	0.0121808	0.452239
genus.Blautia	rs67794373	C	T	0.0601709	0.0123443	1.00003e-06	-0.000474817	0.00899164	0.957886
genus.Blautia	rs682885	A	G	-0.0493376	0.0107359	4.4908e-06	-0.00227451	0.00803944	0.77724
genus.Blautia	rs72973581	A	G	0.125169	0.0265408	1.73934e-06	0.0123021	0.0160116	0.442295
genus.Blautia	rs7860714	A	G	-0.0502178	0.0109853	4.09147e-06	0.0129235	0.00783964	0.0992522
order.Gastranaerophilales	rs11150282	T	C	0.098235	0.0197127	7.36053e-07	0.00618477	0.00782646	0.429388
order.Gastranaerophilales	rs113884518	T	C	-0.20591	0.0455376	7.73987e-06	0.00307611	0.0243998	0.899675
order.Gastranaerophilales	rs1221147	T	A	0.126305	0.0279161	4.8596e-06	0.000779062	0.0104603	0.94063
order.Gastranaerophilales	rs16851659	G	C	-0.0895168	0.0186555	1.27024e-06	0.00316368	0.00789079	0.68847
order.Gastranaerophilales	rs28678345	T	C	0.213083	0.0471377	8.05953e-06	-0.011581	0.0174981	0.508073
order.Gastranaerophilales	rs367480	G	A	-0.0841649	0.0185948	7.52418e-06	0.00724995	0.00783175	0.354595
order.Gastranaerophilales	rs4129395	G	A	0.0904264	0.0185253	1.21742e-06	-0.00613959	0.00748674	0.412181
order.Gastranaerophilales	rs73074665	A	T	0.164631	0.0356037	3.6238e-06	0.00889958	0.0152434	0.559334
order.Gastranaerophilales	rs789069	A	C	-0.10413	0.0234459	6.50003e-06	-1.04818e-05	0.0107923	0.999225
order.Gastranaerophilales	rs79790072	T	C	0.226103	0.0488017	3.5381e-06	0.0125886	0.0218468	0.564466
order.Gastranaerophilales	rs8028558	A	G	0.08346	0.0188504	9.78236e-06	-0.00673399	0.00781513	0.388874
order.Gastranaerophilales	rs9864379	T	C	-0.160521	0.0292752	4.65873e-08	0.000504394	0.010501	0.96169
family.unknownfamily	rs11150282	T	C	0.098235	0.0197127	7.36053e-07	0.00618477	0.00782646	0.429388
family.unknownfamily	rs113884518	T	C	-0.20591	0.0455376	7.73987e-06	0.00307611	0.0243998	0.899675
family.unknownfamily	rs1221147	T	A	0.126305	0.0279161	4.8596e-06	0.000779062	0.0104603	0.94063
family.unknownfamily	rs16851659	G	C	-0.0895168	0.0186555	1.27024e-06	0.00316368	0.00789079	0.68847
family.unknownfamily	rs28678345	T	C	0.213083	0.0471377	8.05953e-06	-0.011581	0.0174981	0.508073
family.unknownfamily	rs367480	G	A	-0.0841649	0.0185948	7.52418e-06	0.00724995	0.00783175	0.354595
family.unknownfamily	rs4129395	G	A	0.0904264	0.0185253	1.21742e-06	-0.00613959	0.00748674	0.412181
family.unknownfamily	rs73074665	A	T	0.164631	0.0356037	3.6238e-06	0.00889958	0.0152434	0.559334
family.unknownfamily	rs789069	A	C	-0.10413	0.0234459	6.50003e-06	-1.04818e-05	0.0107923	0.999225
family.unknownfamily	rs79790072	T	C	0.226103	0.0488017	3.5381e-06	0.0125886	0.0218468	0.564466
family.unknownfamily	rs8028558	A	G	0.08346	0.0188504	9.78236e-06	-0.00673399	0.00781513	0.388874
family.unknownfamily	rs9864379	T	C	-0.160521	0.0292752	4.65873e-08	0.000504394	0.010501	0.96169
genus.Dorea	rs11150408	T	G	0.0488254	0.0109063	7.05777e-06	0.00178391	0.00751479	0.812357
genus.Dorea	rs12216169	T	A	0.0881722	0.0193683	5.33123e-06	-0.015259	0.0116634	0.190777
genus.Dorea	rs12537781	T	C	-0.055544	0.0125223	9.15137e-06	0.0058815	0.00879102	0.503473
genus.Dorea	rs13279148	G	A	0.0715309	0.0150878	2.25283e-06	0.00243928	0.0119251	0.837924
genus.Dorea	rs1899291	C	T	0.0697217	0.0150285	4.56686e-06	-0.00845796	0.010314	0.412191
genus.Dorea	rs3005511	A	G	0.0516127	0.0112852	5.28702e-06	0.0165835	0.00814993	0.0418707
genus.Dorea	rs345219	T	G	-0.0497368	0.0112621	8.8006e-06	-0.00850647	0.0075661	0.260891
genus.Dorea	rs3752849	G	A	0.163846	0.036608	7.68057e-06	0.0118115	0.0172029	0.492338
genus.Dorea	rs4793307	C	T	0.0574165	0.0122472	4.0069e-06	-0.00130946	0.00883426	0.882165
genus.Dorea	rs62503162	A	G	-0.0974091	0.0194379	7.46605e-07	-0.00331946	0.0185098	0.857675
genus.Dorea	rs62583469	T	A	-0.0634136	0.0142227	5.77508e-06	-0.00583984	0.0109101	0.592464
genus.Dorea	rs73729431	C	T	-0.13745	0.0299983	3.1674e-06	0.0256618	0.0262983	0.329164
genus.Barnesiella	rs11155559	T	C	0.0956023	0.0212961	8.91914e-06	-0.0275351	0.0129734	0.0338018
genus.Barnesiella	rs113258194	A	G	0.098992	0.0214121	7.31119e-06	-0.0117098	0.0126485	0.354557
genus.Barnesiella	rs12909713	C	T	-0.0550716	0.0120039	4.94527e-06	-0.00734072	0.00749039	0.327077
genus.Barnesiella	rs13242616	T	C	-0.0583747	0.0123176	2.29017e-06	-0.0110947	0.0080943	0.170474
genus.Barnesiella	rs199035	G	A	0.0559495	0.0119716	3.00294e-06	-0.00644625	0.00752405	0.391581
genus.Barnesiella	rs2057922	G	C	0.0915241	0.0194623	3.82634e-06	-0.0179691	0.0101996	0.0781106
genus.Barnesiella	rs2276875	A	G	-0.0697176	0.0139537	4.65027e-07	-0.0190086	0.0086365	0.0277389
genus.Barnesiella	rs2428166	G	A	-0.165859	0.0337309	8.50874e-07	-0.0252583	0.0321497	0.432076
genus.Barnesiella	rs28418786	C	G	-0.0791324	0.0174957	6.47627e-06	-0.0140419	0.0120219	0.242795
genus.Barnesiella	rs28479800	A	T	-0.09152	0.0210002	7.93418e-06	-0.0270254	0.0119476	0.0236979
genus.Barnesiella	rs35177866	A	G	0.0917125	0.0190133	2.94763e-06	-0.0247163	0.0143089	0.0841066
genus.Barnesiella	rs62251337	A	G	-0.0690763	0.0149374	4.24161e-06	0.0116225	0.01074	0.279181
genus.Barnesiella	rs72684847	T	C	-0.114369	0.0253873	6.76169e-06	0.00171858	0.0141519	0.903344
genus.Barnesiella	rs76181748	C	T	-0.0778559	0.017164	6.7766e-06	0.00711088	0.00894027	0.426395
genus.Barnesiella	rs77455852	T	G	-0.0891491	0.0195601	3.16354e-06	0.0151735	0.0106744	0.155177
genus.Barnesiella	rs79795328	A	G	-0.0818645	0.0176441	4.23302e-06	-0.00546914	0.010817	0.613133
genus.Desulfovibrio	rs12031543	T	C	-0.127185	0.0281887	6.54764e-06	-0.0150296	0.0108977	0.16785
genus.Desulfovibrio	rs13066142	G	A	0.119141	0.0250891	3.78665e-06	-0.0104738	0.0130135	0.420912
genus.Desulfovibrio	rs16863365	A	G	0.109402	0.0226964	1.7945e-06	0.0204518	0.0178148	0.250959
genus.Desulfovibrio	rs2032031	A	G	-0.0654931	0.0148681	9.14277e-06	-0.00618883	0.00749985	0.409262
genus.Desulfovibrio	rs2590913	G	A	0.154496	0.0339396	6.65421e-06	0.0124796	0.0170947	0.465374
genus.Desulfovibrio	rs2853179	C	T	0.0811971	0.0174234	2.42439e-06	0.00591246	0.00895702	0.509195
genus.Desulfovibrio	rs4797774	G	A	0.212582	0.0470044	5.64315e-06	0.0091259	0.0191043	0.632872
genus.Desulfovibrio	rs6580353	T	C	0.0770979	0.0169735	4.93857e-06	-0.0200449	0.00947445	0.0343724
genus.Desulfovibrio	rs72647089	T	G	-0.106594	0.0239337	8.29763e-06	-0.00465632	0.0137678	0.735209
genus.Desulfovibrio	rs7729080	C	A	-0.070287	0.0157691	9.95869e-06	0.00312926	0.00822391	0.703569
family.Veillonellaceae	rs111810795	C	T	-0.0867108	0.0180573	1.72927e-06	0.00382096	0.0126865	0.763275
family.Veillonellaceae	rs114889439	A	G	-0.253809	0.0539169	6.19028e-06	-0.030043	0.0211548	0.155564
family.Veillonellaceae	rs11700976	C	A	0.0503337	0.0113763	9.25376e-06	-0.0180796	0.00751864	0.0161883
family.Veillonellaceae	rs12186441	G	A	0.208096	0.0453999	4.52857e-06	0.00196778	0.0186009	0.91575
family.Veillonellaceae	rs12668619	A	G	0.055301	0.0117654	2.57364e-06	-0.00768982	0.00799603	0.336198
family.Veillonellaceae	rs12741784	C	T	-0.0621452	0.0119266	1.28494e-07	0.0095885	0.00856995	0.263204
family.Veillonellaceae	rs1442060	G	A	-0.0514024	0.0112125	4.50675e-06	0.00368984	0.00757303	0.626092
family.Veillonellaceae	rs1447205	G	C	-0.0520689	0.0115656	7.34899e-06	-0.0164792	0.00780584	0.03476
family.Veillonellaceae	rs1693340	T	C	0.0818934	0.018245	9.25271e-06	-0.017361	0.0145429	0.232564
family.Veillonellaceae	rs2175069	A	G	-0.0526752	0.0114886	4.63558e-06	0.0051374	0.00774042	0.506875
family.Veillonellaceae	rs2561116	T	G	-0.083617	0.0187159	7.88518e-06	-0.00576293	0.0161228	0.720762
family.Veillonellaceae	rs2585520	G	T	-0.0904972	0.0200428	5.26922e-06	-0.0122952	0.0196243	0.530968
family.Veillonellaceae	rs4263802	G	A	0.050942	0.0114921	7.45003e-06	0.00503553	0.00797612	0.527827
family.Veillonellaceae	rs4461038	A	G	-0.0554965	0.0119467	3.73474e-06	0.00282603	0.00826989	0.732558
family.Veillonellaceae	rs4797169	T	C	0.0587799	0.0128297	4.49346e-06	-0.0027884	0.00883719	0.752359
family.Veillonellaceae	rs61264131	A	C	0.202367	0.0464388	6.74544e-06	0.000597987	0.0127355	0.96255
family.Veillonellaceae	rs6692542	A	G	0.0534397	0.0118254	8.67975e-06	-0.0225032	0.00786313	0.00421163
family.Veillonellaceae	rs6909981	C	T	-0.0638697	0.0141765	5.47618e-06	-0.0127992	0.0114627	0.264168
family.Veillonellaceae	rs75768969	C	G	-0.0703773	0.0156855	7.19233e-06	-0.00792653	0.0135664	0.559035
family.Veillonellaceae	rs79535861	A	C	0.100666	0.0207016	1.57687e-06	0.0206429	0.0130721	0.1143
family.Veillonellaceae	rs9345168	C	A	0.0509102	0.0113253	8.48887e-06	-0.00327257	0.00752672	0.663713
class.Gammaproteobacteria	rs11181912	G	A	-0.0579153	0.0118796	9.94762e-07	0.01678	0.00802053	0.0364276
class.Gammaproteobacteria	rs12404135	A	G	-0.0788843	0.0172415	8.89485e-06	0.00623103	0.0141849	0.660465
class.Gammaproteobacteria	rs2234691	T	C	0.0762905	0.0171962	8.39264e-06	0.0132216	0.0114507	0.248232
class.Gammaproteobacteria	rs6469506	T	A	0.0541424	0.0116333	3.28982e-06	0.00183505	0.00795865	0.817647
class.Gammaproteobacteria	rs6706173	A	C	0.074251	0.0146392	1.99495e-07	-0.0092832	0.0108972	0.394276
class.Gammaproteobacteria	rs75101789	C	T	0.0729012	0.0163003	8.78789e-06	0.0323915	0.0133067	0.0149231
class.Gammaproteobacteria	rs79795896	A	G	-0.15921	0.0351373	7.92404e-06	-0.00227371	0.017831	0.898533
class.Gammaproteobacteria	rs9494710	C	T	-0.0549673	0.0120924	4.54607e-06	0.0113633	0.0080057	0.155783
class.Gammaproteobacteria	rs9973122	T	A	0.0740614	0.0162596	6.77007e-06	0.0196044	0.0137577	0.154163
genus.Akkermansia	rs11184341	G	C	0.0655855	0.0142236	4.06353e-06	0.0195393	0.00838398	0.0197765
genus.Akkermansia	rs111862613	T	C	0.0911199	0.0196748	3.39236e-06	-0.0181416	0.0100051	0.0697959
genus.Akkermansia	rs117107102	A	G	0.204406	0.0431629	3.01139e-06	0.0184962	0.0178853	0.301065
genus.Akkermansia	rs11729256	T	C	0.0750473	0.0150184	6.58393e-07	-0.0192623	0.00999662	0.0539946
genus.Akkermansia	rs12908520	G	A	0.061772	0.0130954	2.26482e-06	-0.00531679	0.00756935	0.482423
genus.Akkermansia	rs2602429	C	T	0.0745352	0.0156201	2.71569e-06	-0.0152275	0.00856786	0.0755214
genus.Akkermansia	rs4242783	G	A	0.0685454	0.0147701	2.99799e-06	-0.000226643	0.00834338	0.978329
genus.Akkermansia	rs4936098	A	G	0.0649225	0.0135934	1.10359e-06	-0.00531871	0.00787071	0.499192
genus.Akkermansia	rs61779207	G	A	-0.0760539	0.0167769	6.32116e-06	-0.00157113	0.00901122	0.861589
genus.Akkermansia	rs74542928	T	C	0.112623	0.0236434	1.4802e-06	0.00583051	0.0176861	0.741653
genus.Akkermansia	rs9349825	A	G	-0.0703407	0.0147133	2.59886e-06	-0.00799073	0.00957396	0.403925
genus.Akkermansia	rs941682	G	A	-0.0632957	0.0143777	9.17126e-06	0.00766023	0.00841146	0.362458
family.Verrucomicrobiaceae	rs11184341	G	C	0.0655301	0.014223	4.13844e-06	0.0195393	0.00838398	0.0197765
family.Verrucomicrobiaceae	rs111862613	T	C	0.0907065	0.0196746	3.73127e-06	-0.0181416	0.0100051	0.0697959
family.Verrucomicrobiaceae	rs117107102	A	G	0.204683	0.0431573	2.91821e-06	0.0184962	0.0178853	0.301065
family.Verrucomicrobiaceae	rs11729256	T	C	0.0749798	0.0150177	6.7309e-07	-0.0192623	0.00999662	0.0539946
family.Verrucomicrobiaceae	rs12908520	G	A	0.0619104	0.0130946	2.15138e-06	-0.00531679	0.00756935	0.482423
family.Verrucomicrobiaceae	rs2602429	C	T	0.0745516	0.0156195	2.69939e-06	-0.0152275	0.00856786	0.0755214
family.Verrucomicrobiaceae	rs4242783	G	A	0.0687992	0.0147694	2.75444e-06	-0.000226643	0.00834338	0.978329
family.Verrucomicrobiaceae	rs4936098	A	G	0.0648691	0.0135928	1.12929e-06	-0.00531871	0.00787071	0.499192
family.Verrucomicrobiaceae	rs61779207	G	A	-0.0758811	0.0167762	6.63029e-06	-0.00157113	0.00901122	0.861589
family.Verrucomicrobiaceae	rs74542928	T	C	0.112124	0.0236422	1.64613e-06	0.00583051	0.0176861	0.741653
family.Verrucomicrobiaceae	rs9349825	A	G	-0.0704354	0.0147128	2.51287e-06	-0.00799073	0.00957396	0.403925
family.Verrucomicrobiaceae	rs941682	G	A	-0.0631526	0.0143767	9.58114e-06	0.00766023	0.00841146	0.362458
order.Verrucomicrobiales	rs11184341	G	C	0.0655342	0.0142231	4.13405e-06	0.0195393	0.00838398	0.0197765
order.Verrucomicrobiales	rs111862613	T	C	0.090699	0.0196746	3.73846e-06	-0.0181416	0.0100051	0.0697959
order.Verrucomicrobiales	rs117107102	A	G	0.204683	0.0431573	2.91821e-06	0.0184962	0.0178853	0.301065
order.Verrucomicrobiales	rs11729256	T	C	0.0749798	0.0150177	6.7309e-07	-0.0192623	0.00999662	0.0539946
order.Verrucomicrobiales	rs12908520	G	A	0.0618926	0.0130946	2.17163e-06	-0.00531679	0.00756935	0.482423
order.Verrucomicrobiales	rs2602429	C	T	0.0746844	0.0156194	2.58297e-06	-0.0152275	0.00856786	0.0755214
order.Verrucomicrobiales	rs4242783	G	A	0.0689292	0.0147693	2.63612e-06	-0.000226643	0.00834338	0.978329
order.Verrucomicrobiales	rs4936098	A	G	0.0648843	0.0135928	1.12221e-06	-0.00531871	0.00787071	0.499192
order.Verrucomicrobiales	rs61779207	G	A	-0.0758309	0.0167762	6.72285e-06	-0.00157113	0.00901122	0.861589
order.Verrucomicrobiales	rs74542928	T	C	0.112164	0.0236422	1.63222e-06	0.00583051	0.0176861	0.741653
order.Verrucomicrobiales	rs9349825	A	G	-0.0704036	0.0147128	2.53687e-06	-0.00799073	0.00957396	0.403925
order.Verrucomicrobiales	rs941682	G	A	-0.0631436	0.0143767	9.61003e-06	0.00766023	0.00841146	0.362458
class.Verrucomicrobiae	rs11184341	G	C	0.0655342	0.0142231	4.13405e-06	0.0195393	0.00838398	0.0197765
class.Verrucomicrobiae	rs111862613	T	C	0.090699	0.0196746	3.73846e-06	-0.0181416	0.0100051	0.0697959
class.Verrucomicrobiae	rs117107102	A	G	0.204683	0.0431573	2.91821e-06	0.0184962	0.0178853	0.301065
class.Verrucomicrobiae	rs11729256	T	C	0.0749798	0.0150177	6.7309e-07	-0.0192623	0.00999662	0.0539946
class.Verrucomicrobiae	rs12908520	G	A	0.0618926	0.0130946	2.17163e-06	-0.00531679	0.00756935	0.482423
class.Verrucomicrobiae	rs2602429	C	T	0.0746844	0.0156194	2.58297e-06	-0.0152275	0.00856786	0.0755214
class.Verrucomicrobiae	rs4242783	G	A	0.0689292	0.0147693	2.63612e-06	-0.000226643	0.00834338	0.978329
class.Verrucomicrobiae	rs4936098	A	G	0.0648843	0.0135928	1.12221e-06	-0.00531871	0.00787071	0.499192
class.Verrucomicrobiae	rs61779207	G	A	-0.0758309	0.0167762	6.72285e-06	-0.00157113	0.00901122	0.861589
class.Verrucomicrobiae	rs74542928	T	C	0.112164	0.0236422	1.63222e-06	0.00583051	0.0176861	0.741653
class.Verrucomicrobiae	rs9349825	A	G	-0.0704036	0.0147128	2.53687e-06	-0.00799073	0.00957396	0.403925
class.Verrucomicrobiae	rs941682	G	A	-0.0631436	0.0143767	9.61003e-06	0.00766023	0.00841146	0.362458
family.Oxalobacteraceae	rs111966731	T	C	0.204031	0.0445746	4.56318e-06	0.00706141	0.0133707	0.597412
family.Oxalobacteraceae	rs11246212	T	C	0.13607	0.0291797	4.50836e-06	-0.0134252	0.0108032	0.213976
family.Oxalobacteraceae	rs12002250	A	C	0.196145	0.044523	5.53202e-06	-0.0155319	0.0186034	0.403778
family.Oxalobacteraceae	rs12509763	C	G	-0.16332	0.0360823	8.04848e-06	-0.0028799	0.0127048	0.820674
family.Oxalobacteraceae	rs1569853	T	C	-0.140043	0.0281704	7.45179e-07	-0.00815152	0.0114514	0.476567
family.Oxalobacteraceae	rs17138946	G	T	-0.189444	0.0430248	8.09008e-06	0.00940621	0.0149455	0.529109
family.Oxalobacteraceae	rs36057338	G	T	0.181604	0.0398742	6.25787e-06	-0.0402941	0.0210602	0.0557122
family.Oxalobacteraceae	rs4428215	G	A	0.12561	0.0230053	4.87931e-08	0.0142382	0.00858797	0.097333
family.Oxalobacteraceae	rs561239	A	G	0.105525	0.0236769	7.1938e-06	0.00113495	0.00930281	0.902899
family.Oxalobacteraceae	rs6000536	C	T	-0.118383	0.0241355	7.38718e-07	-0.0167137	0.0100576	0.0965517
family.Oxalobacteraceae	rs62435498	C	A	0.181521	0.0400608	7.45831e-06	0.0229371	0.0123693	0.0636884
family.Oxalobacteraceae	rs736744	C	T	0.105642	0.0200648	1.49416e-07	0.00166083	0.00756445	0.826216
family.Oxalobacteraceae	rs7993559	C	A	0.0921059	0.0201114	5.03729e-06	-0.0143992	0.00760842	0.0584184
family.Oxalobacteraceae	rs80330081	A	C	-0.18756	0.0423688	6.63998e-06	0.0166965	0.0122666	0.173471
family.Oxalobacteraceae	rs934049	G	A	0.109751	0.0238636	4.21147e-06	-0.00800831	0.00922763	0.385469
family.Alcaligenaceae	rs112135816	T	G	-0.0775052	0.0171554	5.27662e-06	-0.0298166	0.0157289	0.0580056
family.Alcaligenaceae	rs112159068	A	T	0.131484	0.0281089	3.56484e-06	-0.025242	0.0224408	0.260662
family.Alcaligenaceae	rs1153990	A	G	-0.058727	0.0128306	5.96787e-06	0.00188758	0.00808867	0.815481
family.Alcaligenaceae	rs147968	C	T	0.0489475	0.0110321	9.12701e-06	-0.0014747	0.00751383	0.844402
family.Alcaligenaceae	rs17000015	A	T	-0.0609257	0.0125363	1.12719e-06	0.00258002	0.00838631	0.758351
family.Alcaligenaceae	rs2367850	G	C	0.0629104	0.0131712	1.84631e-06	-0.000990145	0.0091931	0.914229
family.Alcaligenaceae	rs28480294	T	C	-0.0516967	0.0115503	6.606e-06	0.00630387	0.00784507	0.421659
family.Alcaligenaceae	rs4033856	C	T	0.081834	0.0168931	1.02902e-06	-0.00409684	0.0132805	0.757713
family.Alcaligenaceae	rs62191117	A	G	0.0684302	0.0133636	2.75943e-07	-0.0196646	0.00927256	0.0339438
family.Alcaligenaceae	rs62395635	T	C	0.110583	0.0238514	3.34696e-06	0.00675288	0.015642	0.665949
family.Alcaligenaceae	rs67737557	C	G	0.0738409	0.0151678	1.03742e-06	-0.0270653	0.00941873	0.00405864
family.Alcaligenaceae	rs6969323	A	C	-0.0593564	0.0129137	3.88581e-06	0.0156751	0.00904283	0.0830195
family.Alcaligenaceae	rs7302582	G	C	-0.106817	0.023298	3.33554e-06	0.0182416	0.0166251	0.272542
family.Alcaligenaceae	rs74776516	T	G	-0.0944052	0.0213287	6.85049e-06	0.00390793	0.0149939	0.794375
family.Alcaligenaceae	rs7638039	T	C	0.0603335	0.0127779	2.70479e-06	-0.00392736	0.00869832	0.651624
family.Alcaligenaceae	rs9537886	A	C	-0.0570888	0.0110683	2.35108e-07	-0.0119698	0.00756032	0.113367
genus.Eggerthella	rs112205261	T	C	-0.188618	0.0403613	3.34648e-06	0.00541289	0.013765	0.694146
genus.Eggerthella	rs13070736	A	C	-0.121331	0.0272024	7.61915e-06	0.0142615	0.0101289	0.159132
genus.Eggerthella	rs1784446	G	A	0.0907728	0.0198096	5.23136e-06	0.00704383	0.00747773	0.346206
genus.Eggerthella	rs2223081	G	A	0.102572	0.0221108	3.88889e-06	-0.00411862	0.00833832	0.62135
genus.Eggerthella	rs2240838	A	G	0.0980582	0.0197653	7.36205e-07	-0.00614394	0.00757953	0.417597
genus.Eggerthella	rs3851328	T	G	-0.107774	0.0236527	4.17589e-06	0.00783678	0.00901981	0.384934
genus.Eggerthella	rs4985746	G	A	0.110522	0.0247653	5.71461e-06	0.00626576	0.0124655	0.615211
genus.Eggerthella	rs6430926	C	T	0.0879736	0.0197127	8.37122e-06	-0.00643954	0.00753991	0.393071
genus.Eggerthella	rs67490567	T	C	0.108495	0.0245457	8.94216e-06	-0.014422	0.00866684	0.0961037
genus.Eggerthella	rs76663501	C	T	0.175349	0.0378576	4.82574e-06	-0.0453089	0.0171187	0.008127
genus.Butyricimonas	rs11228830	A	G	0.135265	0.0298411	6.55162e-06	-0.0182645	0.013422	0.173582
genus.Butyricimonas	rs113054641	G	A	-0.144881	0.0274574	1.73694e-07	-0.0247529	0.018196	0.173719
genus.Butyricimonas	rs12304031	G	A	-0.086278	0.0196846	6.70067e-06	0.0163726	0.011424	0.151808
genus.Butyricimonas	rs12458763	A	C	0.122037	0.0269587	6.36646e-06	-0.0211699	0.018142	0.243252
genus.Butyricimonas	rs1862649	G	A	0.113124	0.0248176	4.76256e-06	-0.0183588	0.0148746	0.217115
genus.Butyricimonas	rs2114713	G	T	0.062721	0.0138998	6.87713e-06	-0.0116274	0.00754226	0.123163
genus.Butyricimonas	rs2642760	G	C	0.0713357	0.0145396	8.5808e-07	0.00276702	0.00812311	0.733378
genus.Butyricimonas	rs270727	G	C	-0.0694173	0.0150795	5.38157e-06	-0.00279699	0.00803401	0.727733
genus.Butyricimonas	rs326049	C	G	0.0759694	0.0167617	8.1865e-06	2.9904e-05	0.00852952	0.997203
genus.Butyricimonas	rs62130338	G	A	-0.0732608	0.0158324	3.8981e-06	-0.0168936	0.00790112	0.0325065
genus.Butyricimonas	rs62390301	T	C	-0.0872983	0.0174893	7.41905e-07	-0.00790804	0.00938462	0.399419
genus.Butyricimonas	rs7083431	A	C	0.0703539	0.0144439	8.8546e-07	-0.00755295	0.00842544	0.370015
genus.Butyricimonas	rs71428626	G	T	-0.133188	0.0289905	4.80413e-06	-0.0279768	0.0213323	0.189698
genus.Butyricimonas	rs72814525	A	G	0.0664154	0.0149766	8.24599e-06	-0.0247015	0.00878148	0.00490964
genus.Butyricimonas	rs78453362	A	G	-0.14948	0.0327073	4.0581e-06	-0.00175821	0.0242065	0.942098
genus.Butyricimonas	rs9657374	C	T	0.0680719	0.0148172	4.50359e-06	-8.40296e-05	0.00819948	0.991823
phylum.Firmicutes	rs112334273	G	A	0.0627459	0.0127415	9.26452e-07	-0.00544699	0.00838905	0.516145
phylum.Firmicutes	rs12554342	G	C	-0.0525703	0.0116908	6.8085e-06	-0.0218525	0.00917169	0.0171906
phylum.Firmicutes	rs13421739	C	G	0.0943944	0.0179641	1.94644e-06	0.0218849	0.0148145	0.139604
phylum.Firmicutes	rs2009919	T	C	0.0536457	0.0106294	4.94716e-07	0.00064095	0.00760602	0.932843
phylum.Firmicutes	rs2273429	A	G	-0.0702112	0.0153063	9.26239e-06	0.0063045	0.0122084	0.605571
phylum.Firmicutes	rs2332027	G	A	-0.0482656	0.0104823	4.04546e-06	0.0107018	0.00771662	0.165488
phylum.Firmicutes	rs2547978	A	G	0.0465802	0.0105075	8.56845e-06	-0.00253563	0.00774715	0.743442
phylum.Firmicutes	rs3792064	G	A	0.0897349	0.0182532	6.75498e-07	-0.00277843	0.016897	0.86939
phylum.Firmicutes	rs3852931	C	T	-0.0482086	0.0105	4.52594e-06	0.00766494	0.0078424	0.328386
phylum.Firmicutes	rs4750583	A	G	0.0616007	0.0137936	5.78565e-06	0.00614889	0.00961733	0.522591
phylum.Firmicutes	rs56199908	T	C	-0.186194	0.041051	8.66656e-06	-0.00455194	0.0165746	0.783597
phylum.Firmicutes	rs6814436	T	C	0.0680205	0.0150844	6.80463e-06	-0.0120735	0.0107562	0.261661
phylum.Firmicutes	rs6815608	T	C	0.0935765	0.0210869	7.23859e-06	0.0250932	0.0104258	0.016092
phylum.Firmicutes	rs7247191	T	C	-0.0713033	0.0157424	4.73101e-06	0.00156332	0.0125484	0.900854
phylum.Firmicutes	rs72738886	T	C	0.0864609	0.0190398	7.67884e-06	-0.0351257	0.0142085	0.0134298
phylum.Firmicutes	rs72771021	C	T	-0.141357	0.0308303	5.12438e-06	-0.0189587	0.0148746	0.202461
phylum.Firmicutes	rs7573799	C	G	-0.0698446	0.0153935	8.05164e-06	0.00427051	0.0104171	0.681841
phylum.Firmicutes	rs8085381	G	A	0.0647291	0.0146219	8.67253e-06	0.0129565	0.00968529	0.180979
genus.FamilyXIIIUCG001	rs112362903	A	G	-0.149047	0.0333271	7.8777e-06	-0.00697568	0.0213838	0.744262
genus.FamilyXIIIUCG001	rs116979587	T	A	-0.121679	0.0260821	3.04638e-06	0.0148954	0.0176176	0.397841
genus.FamilyXIIIUCG001	rs12049454	T	C	-0.0647298	0.0134065	1.17378e-06	-0.0151762	0.00767748	0.048074
genus.FamilyXIIIUCG001	rs1426266	T	C	-0.0665521	0.0137151	1.24935e-06	0.0148997	0.00843668	0.0773856
genus.FamilyXIIIUCG001	rs2276529	C	G	-0.0759406	0.0165099	5.35677e-06	-0.00954351	0.00935801	0.307813
genus.FamilyXIIIUCG001	rs3842897	G	A	-0.112639	0.0242751	5.19705e-06	-0.0145951	0.0131943	0.268653
genus.FamilyXIIIUCG001	rs62414802	C	T	-0.0611904	0.013457	4.29181e-06	-0.00528814	0.00862137	0.539629
genus.FamilyXIIIUCG001	rs7119679	G	A	-0.0809085	0.0174782	3.52494e-06	0.000389462	0.0088133	0.964753
genus.FamilyXIIIUCG001	rs76463770	A	G	0.19313	0.0419866	3.77476e-06	0.00727188	0.0218989	0.73984
genus.FamilyXIIIUCG001	rs8076666	A	G	0.088655	0.0198094	8.0183e-06	0.0349468	0.0114727	0.00231841
order.Desulfovibrionales	rs112381107	C	T	0.21009	0.0456974	3.21653e-06	0.0225217	0.0156407	0.149883
order.Desulfovibrionales	rs11599763	T	C	-0.0554862	0.0117486	2.60698e-06	-0.00638747	0.00768027	0.405594
order.Desulfovibrionales	rs16851319	G	C	-0.0729137	0.0150954	2.70287e-06	0.0311266	0.00983814	0.00155686
order.Desulfovibrionales	rs17791387	A	G	-0.0727501	0.0154369	2.25294e-06	-0.00711859	0.0128147	0.57855
order.Desulfovibrionales	rs186073	T	C	0.0529219	0.0118542	8.74432e-06	-0.00537754	0.00766851	0.483147
order.Desulfovibrionales	rs2692012	A	G	0.112244	0.0253553	2.27021e-06	0.00251455	0.016458	0.878567
order.Desulfovibrionales	rs2838334	G	A	0.0569024	0.0124223	4.16791e-06	-0.00376553	0.00788758	0.633078
order.Desulfovibrionales	rs3935584	C	T	-0.0524466	0.0115749	7.1974e-06	-0.000252275	0.00751958	0.973237
order.Desulfovibrionales	rs4506934	C	T	-0.0953383	0.0201367	2.42998e-06	-0.0198932	0.011688	0.0887503
order.Desulfovibrionales	rs6058181	C	T	0.0836765	0.0166098	2.5277e-07	-0.0140687	0.0101494	0.165697
order.Desulfovibrionales	rs62020470	A	G	-0.0573633	0.0129462	7.50981e-06	0.00539644	0.00979009	0.581487
order.Desulfovibrionales	rs72647048	T	C	-0.0772459	0.0170876	9.00294e-06	-0.00449495	0.011882	0.705209
order.Desulfovibrionales	rs9928243	C	A	-0.0544713	0.0117811	3.96636e-06	-0.0012263	0.00751746	0.870418
family.Desulfovibrionaceae	rs112381107	C	T	0.211435	0.0456962	2.81875e-06	0.0225217	0.0156407	0.149883
family.Desulfovibrionaceae	rs11599763	T	C	-0.0555931	0.0117493	2.49704e-06	-0.00638747	0.00768027	0.405594
family.Desulfovibrionaceae	rs16851319	G	C	-0.0732697	0.0150964	2.39649e-06	0.0311266	0.00983814	0.00155686
family.Desulfovibrionaceae	rs17791387	A	G	-0.0729251	0.0154381	2.09678e-06	-0.00711859	0.0128147	0.57855
family.Desulfovibrionaceae	rs2692012	A	G	0.114231	0.0253568	1.5639e-06	0.00251455	0.016458	0.878567
family.Desulfovibrionaceae	rs2838334	G	A	0.0571419	0.012423	3.82375e-06	-0.00376553	0.00788758	0.633078
family.Desulfovibrionaceae	rs3935584	C	T	-0.0525838	0.0115757	6.78137e-06	-0.000252275	0.00751958	0.973237
family.Desulfovibrionaceae	rs4506934	C	T	-0.0943381	0.020138	3.16043e-06	-0.0198932	0.011688	0.0887503
family.Desulfovibrionaceae	rs6058181	C	T	0.0834742	0.0166111	2.69912e-07	-0.0140687	0.0101494	0.165697
family.Desulfovibrionaceae	rs7164160	A	T	-0.0574455	0.0129468	7.3435e-06	0.00520698	0.00979525	0.595015
family.Desulfovibrionaceae	rs72647048	T	C	-0.0770089	0.017089	9.60885e-06	-0.00449495	0.011882	0.705209
family.Desulfovibrionaceae	rs9928243	C	A	-0.0541732	0.0117819	4.48478e-06	-0.0012263	0.00751746	0.870418
genus.RuminococcaceaeNK4A214group	rs11241747	C	T	0.0533858	0.0120035	6.58971e-06	-0.0104314	0.00824236	0.205661
genus.RuminococcaceaeNK4A214group	rs114244418	C	G	-0.175266	0.0372779	3.59151e-06	0.0428786	0.0190371	0.0242991
genus.RuminococcaceaeNK4A214group	rs11586410	G	A	-0.0863422	0.0169937	3.66276e-07	-0.0222239	0.010409	0.0327559
genus.RuminococcaceaeNK4A214group	rs12642039	T	C	-0.0553003	0.0119397	3.43005e-06	-0.0101006	0.00779802	0.195226
genus.RuminococcaceaeNK4A214group	rs12731	A	G	-0.0527684	0.0115053	4.87237e-06	0.00127184	0.00773039	0.869318
genus.RuminococcaceaeNK4A214group	rs13087692	T	G	0.0574623	0.012594	8.69224e-06	-0.000994647	0.00819884	0.903441
genus.RuminococcaceaeNK4A214group	rs136761	G	A	-0.0587521	0.0119155	8.15195e-07	0.00124542	0.00780117	0.87316
genus.RuminococcaceaeNK4A214group	rs147475196	A	G	-0.133769	0.0295196	4.72496e-06	0.0109798	0.0122133	0.368649
genus.RuminococcaceaeNK4A214group	rs34576931	G	C	-0.0873312	0.0194886	4.71641e-06	0.0049095	0.014786	0.739861
genus.RuminococcaceaeNK4A214group	rs35559912	T	C	-0.0925071	0.0203674	4.89023e-06	-0.0414058	0.0116195	0.000365982
genus.RuminococcaceaeNK4A214group	rs4814689	C	T	-0.1083	0.0230708	4.5519e-06	-0.0219801	0.0181628	0.226213
genus.RuminococcaceaeNK4A214group	rs5994253	A	G	-0.0811302	0.0157621	2.35183e-07	0.00743626	0.0107272	0.488174
genus.RuminococcaceaeNK4A214group	rs62027366	T	C	0.0615389	0.0137612	6.58456e-06	0.00560835	0.00935475	0.548828
genus.RuminococcaceaeNK4A214group	rs6681678	C	T	-0.100174	0.024	9.04931e-06	-0.00189431	0.0208151	0.927487
genus.RuminococcaceaeNK4A214group	rs73158814	C	G	-0.109257	0.0227458	2.19798e-06	0.0112774	0.0205617	0.583373
genus.RuminococcaceaeNK4A214group	rs7573569	T	C	0.107739	0.0233638	3.23139e-06	0.00369219	0.0156739	0.813772
family.unknownfamily	rs11251024	G	A	0.104201	0.0206737	6.62801e-07	-0.00466527	0.00851797	0.583899
family.unknownfamily	rs11606187	A	G	-0.154539	0.0326288	3.30586e-06	0.0153863	0.0106442	0.148314
family.unknownfamily	rs13219468	G	C	0.115344	0.0236958	1.40637e-06	-0.00447423	0.00828807	0.589308
family.unknownfamily	rs13385922	T	C	0.0929494	0.0201348	3.96829e-06	0.00526898	0.00786777	0.503054
family.unknownfamily	rs166849	G	A	0.0911053	0.0202239	7.73898e-06	0.0119557	0.0076098	0.116163
family.unknownfamily	rs2172426	C	T	-0.10212	0.0198947	3.17425e-07	0.00407003	0.00766493	0.595424
family.unknownfamily	rs267959	A	G	0.0988612	0.0209676	2.61993e-06	0.0281245	0.00835355	0.000760519
family.unknownfamily	rs2930903	C	G	0.0908335	0.0209434	6.8435e-06	0.0142376	0.00781892	0.0686199
family.unknownfamily	rs4383094	T	C	0.149188	0.0320662	4.28134e-06	-0.0339793	0.0108742	0.00177943
family.unknownfamily	rs55921101	A	T	-0.109245	0.0236201	4.32139e-06	0.0123261	0.00880487	0.161536
family.unknownfamily	rs60775321	T	C	-0.0962425	0.0213842	7.1046e-06	-0.00630021	0.00830322	0.447992
family.unknownfamily	rs72671304	T	C	0.172322	0.0370028	3.79578e-06	-0.00115125	0.0142962	0.935817
family.unknownfamily	rs7911787	G	T	-0.223071	0.0470232	3.38824e-06	-0.0241598	0.021348	0.257755
family.unknownfamily	rs8126061	T	C	-0.159135	0.0351904	7.36334e-06	-0.00173318	0.0112917	0.878011
family.unknownfamily	rs9542068	T	C	0.0990709	0.0218149	6.52339e-06	0.0133221	0.00794177	0.0934501
order.NB1n	rs11251024	G	A	0.104201	0.0206737	6.62801e-07	-0.00466527	0.00851797	0.583899
order.NB1n	rs11606187	A	G	-0.154539	0.0326288	3.30586e-06	0.0153863	0.0106442	0.148314
order.NB1n	rs13219468	G	C	0.115344	0.0236958	1.40637e-06	-0.00447423	0.00828807	0.589308
order.NB1n	rs13385922	T	C	0.0929494	0.0201348	3.96829e-06	0.00526898	0.00786777	0.503054
order.NB1n	rs166849	G	A	0.0911053	0.0202239	7.73898e-06	0.0119557	0.0076098	0.116163
order.NB1n	rs2172426	C	T	-0.10212	0.0198947	3.17425e-07	0.00407003	0.00766493	0.595424
order.NB1n	rs267959	A	G	0.0988612	0.0209676	2.61993e-06	0.0281245	0.00835355	0.000760519
order.NB1n	rs2930903	C	G	0.0908335	0.0209434	6.8435e-06	0.0142376	0.00781892	0.0686199
order.NB1n	rs4383094	T	C	0.149188	0.0320662	4.28134e-06	-0.0339793	0.0108742	0.00177943
order.NB1n	rs55921101	A	T	-0.109245	0.0236201	4.32139e-06	0.0123261	0.00880487	0.161536
order.NB1n	rs60775321	T	C	-0.0962425	0.0213842	7.1046e-06	-0.00630021	0.00830322	0.447992
order.NB1n	rs72671304	T	C	0.172322	0.0370028	3.79578e-06	-0.00115125	0.0142962	0.935817
order.NB1n	rs7911787	G	T	-0.223071	0.0470232	3.38824e-06	-0.0241598	0.021348	0.257755
order.NB1n	rs8126061	T	C	-0.159135	0.0351904	7.36334e-06	-0.00173318	0.0112917	0.878011
order.NB1n	rs9542068	T	C	0.0990709	0.0218149	6.52339e-06	0.0133221	0.00794177	0.0934501
phylum.Verrucomicrobia	rs11252894	A	C	0.0784055	0.0162769	1.10556e-06	0.000888431	0.00877358	0.919342
phylum.Verrucomicrobia	rs117107102	A	G	0.204283	0.0427565	2.67935e-06	0.0184962	0.0178853	0.301065
phylum.Verrucomicrobia	rs11729256	T	C	0.0696984	0.0146953	2.23402e-06	-0.0192623	0.00999662	0.0539946
phylum.Verrucomicrobia	rs12512971	A	C	0.171057	0.0398053	9.81381e-06	0.00102645	0.0139362	0.941286
phylum.Verrucomicrobia	rs12908520	G	A	0.0594916	0.012823	3.40448e-06	-0.00531679	0.00756935	0.482423
phylum.Verrucomicrobia	rs2602429	C	T	0.0764148	0.0153487	8.7104e-07	-0.0152275	0.00856786	0.0755214
phylum.Verrucomicrobia	rs3995795	C	T	0.0610914	0.0138592	9.72209e-06	0.0126606	0.00769073	0.0997195
phylum.Verrucomicrobia	rs45598138	C	A	-0.143901	0.03054	2.19127e-06	-0.008326	0.0241077	0.729819
phylum.Verrucomicrobia	rs61779207	G	A	-0.0755253	0.0164385	5.27971e-06	-0.00157113	0.00901122	0.861589
phylum.Verrucomicrobia	rs74542928	T	C	0.115994	0.0231324	4.08375e-07	0.00583051	0.0176861	0.741653
phylum.Verrucomicrobia	rs76430504	T	C	-0.11753	0.025458	3.4956e-06	0.0157105	0.017341	0.36495
phylum.Verrucomicrobia	rs9349825	A	G	-0.0660243	0.0143911	6.27486e-06	-0.00799073	0.00957396	0.403925
genus..Eubacteriumbrachygroup	rs112617308	T	C	-0.170873	0.0362844	2.38033e-06	-0.0194076	0.0130215	0.136111
genus..Eubacteriumbrachygroup	rs12151423	A	G	0.101329	0.0227324	9.2705e-06	-0.0225108	0.0074783	0.00261114
genus..Eubacteriumbrachygroup	rs13139592	T	C	-0.145997	0.0327192	7.96753e-06	-0.0104598	0.0110233	0.342681
genus..Eubacteriumbrachygroup	rs1384962	A	G	0.120888	0.0266264	6.99292e-06	0.00591232	0.0080634	0.463419
genus..Eubacteriumbrachygroup	rs2913110	C	T	0.105143	0.022942	4.55806e-06	-0.0028733	0.00786716	0.714942
genus..Eubacteriumbrachygroup	rs4862235	G	A	0.104806	0.0225751	3.73143e-06	-0.000228459	0.00753892	0.975825
genus..Eubacteriumbrachygroup	rs62348779	T	C	-0.201481	0.043286	3.78122e-06	-0.00769103	0.0140851	0.585038
genus..Eubacteriumbrachygroup	rs6591893	G	A	0.108225	0.0240319	7.34344e-06	0.00047779	0.00789875	0.951766
genus..Eubacteriumbrachygroup	rs720439	A	G	-0.111927	0.0251252	7.02827e-06	0.00769659	0.00874321	0.378701
genus..Eubacteriumbrachygroup	rs73199919	T	C	-0.236717	0.0531335	8.15524e-06	0.0084996	0.0174125	0.625456
genus..Eubacteriumbrachygroup	rs9613196	T	A	-0.238718	0.0528561	4.98786e-06	0.0118098	0.0187902	0.529671
genus.Clostridiumsensustricto1	rs11264403	G	A	-0.139062	0.0334454	7.75544e-06	-0.00976629	0.0141801	0.490992
genus.Clostridiumsensustricto1	rs115807074	A	G	-0.22736	0.0492575	4.31688e-06	-0.0441589	0.036658	0.228351
genus.Clostridiumsensustricto1	rs11586026	A	T	0.110967	0.0250498	8.84988e-06	0.00711159	0.0210539	0.735529
genus.Clostridiumsensustricto1	rs116847295	C	T	0.110021	0.0246032	4.58118e-06	-0.0121301	0.0112176	0.279542
genus.Clostridiumsensustricto1	rs12341505	G	A	0.0810718	0.0180121	4.82174e-06	-0.00332007	0.0128802	0.796588
genus.Clostridiumsensustricto1	rs12490337	C	G	-0.0616879	0.0137581	7.49465e-06	-9.52346e-05	0.00939189	0.99191
genus.Clostridiumsensustricto1	rs2795528	G	A	-0.184315	0.0392204	2.7204e-06	-0.0182862	0.0162957	0.261799
genus.Clostridiumsensustricto1	rs2817172	C	T	0.058139	0.0124492	2.76655e-06	0.0117018	0.00764603	0.125908
genus.Clostridiumsensustricto1	rs550843	T	C	-0.0783246	0.0169209	2.05071e-06	-0.00691102	0.00834376	0.407509
genus.Escherichia.Shigella	rs112767262	T	C	0.0732963	0.0163589	8.20636e-06	0.0281042	0.00900154	0.00179531
genus.Escherichia.Shigella	rs113127095	A	G	0.151009	0.0323434	3.33349e-06	-0.0112539	0.0190247	0.554157
genus.Escherichia.Shigella	rs113513883	A	G	0.172283	0.038041	5.27716e-06	0.00869457	0.0212091	0.681847
genus.Escherichia.Shigella	rs1154904	A	G	-0.0613376	0.0130644	3.03751e-06	-0.0124868	0.0074804	0.0950649
genus.Escherichia.Shigella	rs11706043	T	A	0.075657	0.0164155	5.87272e-06	-0.00129638	0.00908005	0.88647
genus.Escherichia.Shigella	rs117092367	A	T	0.117362	0.0264533	9.65021e-06	0.00127779	0.015139	0.932735
genus.Escherichia.Shigella	rs118526	C	A	-0.0594401	0.013598	7.99566e-06	0.000564417	0.00820628	0.945166
genus.Escherichia.Shigella	rs2267739	G	C	0.115505	0.0237628	1.42478e-06	-0.00910265	0.0117906	0.4401
genus.Escherichia.Shigella	rs2798105	A	G	-0.100851	0.0222045	8.24501e-06	0.017866	0.0125896	0.155866
genus.Escherichia.Shigella	rs35555519	C	G	0.101976	0.0222883	4.92332e-06	-0.00156032	0.0125887	0.901358
genus.Escherichia.Shigella	rs4731451	G	A	-0.0609885	0.0135157	7.4731e-06	-0.00717558	0.00806355	0.373531
genus.Escherichia.Shigella	rs57024273	T	C	0.0626172	0.0139919	9.70464e-06	0.00414599	0.00858228	0.629034
genus.Escherichia.Shigella	rs592299	T	C	-0.0592004	0.0129486	4.76927e-06	0.00833535	0.00752918	0.268263
genus.Escherichia.Shigella	rs73208162	A	G	-0.119296	0.024839	2.19391e-06	0.031186	0.021301	0.143177
genus.Escherichia.Shigella	rs7502686	G	C	-0.136384	0.0302576	5.90386e-06	0.00584317	0.0155273	0.706682
family.Defluviitaleaceae	rs112893842	T	C	0.110761	0.0232545	2.75032e-06	0.000719133	0.0131026	0.95623
family.Defluviitaleaceae	rs1582238	T	C	0.0801923	0.0167061	1.692e-06	-0.00073276	0.00781462	0.925294
family.Defluviitaleaceae	rs17051335	C	T	-0.134314	0.0292201	4.58117e-06	0.000242883	0.0123454	0.984303
family.Defluviitaleaceae	rs1908593	T	C	0.070223	0.0156601	7.859e-06	-0.00136255	0.00761269	0.857951
family.Defluviitaleaceae	rs28696126	A	T	-0.107106	0.0238173	5.56327e-06	0.00791886	0.0112105	0.479953
family.Defluviitaleaceae	rs4344384	G	T	0.0708803	0.0156121	5.86011e-06	-0.00171011	0.00750222	0.819687
family.Defluviitaleaceae	rs4677103	A	G	0.0977203	0.0197033	9.42189e-07	-0.00119374	0.0098906	0.903933
family.Defluviitaleaceae	rs540220	T	C	-0.123954	0.0289814	9.48137e-06	-0.010482	0.0131873	0.426696
family.Defluviitaleaceae	rs55658617	T	C	0.177314	0.0361845	1.40608e-06	-0.0242173	0.0203613	0.234291
family.Defluviitaleaceae	rs72731813	C	T	-0.149751	0.0293415	2.75777e-07	0.0241472	0.0175617	0.169133
family.Defluviitaleaceae	rs9608282	T	G	0.139014	0.0299429	4.60831e-06	-0.00680515	0.0210598	0.746593
family.Defluviitaleaceae	rs9725395	A	G	-0.138357	0.0295185	3.4137e-06	0.0226106	0.011789	0.0551188
genus.DefluviitaleaceaeUCG011	rs112893842	T	C	0.11381	0.0232806	1.44535e-06	0.000719133	0.0131026	0.95623
genus.DefluviitaleaceaeUCG011	rs1582238	T	C	0.0805036	0.0167257	1.56775e-06	-0.00073276	0.00781462	0.925294
genus.DefluviitaleaceaeUCG011	rs28696126	A	T	-0.106503	0.0238473	6.62806e-06	0.00791886	0.0112105	0.479953
genus.DefluviitaleaceaeUCG011	rs2892880	G	A	0.0817755	0.0181686	6.82881e-06	-0.0047274	0.00865449	0.584903
genus.DefluviitaleaceaeUCG011	rs4344384	G	T	0.0715978	0.0156309	4.83238e-06	-0.00171011	0.00750222	0.819687
genus.DefluviitaleaceaeUCG011	rs4677103	A	G	0.0977912	0.0197263	9.59557e-07	-0.00119374	0.0098906	0.903933
genus.DefluviitaleaceaeUCG011	rs55658617	T	C	0.174369	0.0362226	2.15292e-06	-0.0242173	0.0203613	0.234291
genus.DefluviitaleaceaeUCG011	rs72731813	C	T	-0.147383	0.0293796	4.33116e-07	0.0241472	0.0175617	0.169133
genus.DefluviitaleaceaeUCG011	rs9608282	T	G	0.142939	0.0299793	2.52045e-06	-0.00680515	0.0210598	0.746593
genus.DefluviitaleaceaeUCG011	rs9725395	A	G	-0.13834	0.029554	3.51921e-06	0.0226106	0.011789	0.0551188
genus.Ruminiclostridium9	rs113048721	C	G	0.0600735	0.0132737	4.10352e-06	-0.00757339	0.0105583	0.473195
genus.Ruminiclostridium9	rs115044523	G	A	-0.0980026	0.0202616	2.37202e-06	0.0601389	0.0205323	0.00340063
genus.Ruminiclostridium9	rs12040548	G	T	0.0570422	0.0122359	3.14872e-06	-0.00731507	0.00841785	0.38485
[truncated: 510 more rows]

## Sheet: Table S2
Table S2. Instrumental variables used for 211 gut microbiota taxa and Graves’ disease.
Bacterial taxa (exposure)	SNP	effect_allele	other_allele	Exposure (Bacteria)			Outcome (Graves’ disease)
				beta	se	pval	beta	se	pval
genus.Intestinimonas	rs1000888	C	G	-0.0585038	0.013219	9.71299e-06	-0.0346586	0.0268928	0.197478
genus.Intestinimonas	rs10262702	T	C	0.0918017	0.0194885	2.06073e-06	-0.00555029	0.03864	0.885784
genus.Intestinimonas	rs11258178	A	G	0.0660742	0.0134139	6.98195e-07	0.0173209	0.0254169	0.495572
genus.Intestinimonas	rs12226153	A	G	-0.151142	0.0306922	5.12171e-07	0.0848304	0.106088	0.423929
genus.Intestinimonas	rs17067892	C	T	0.107194	0.0250013	6.37926e-06	-0.0148212	0.0449858	0.741805
genus.Intestinimonas	rs1859797	G	A	0.060368	0.0131793	4.12235e-06	0.000452731	0.0254944	0.985832
genus.Intestinimonas	rs2276760	A	G	-0.0685234	0.0152546	7.84062e-06	-0.013147	0.0297966	0.659051
genus.Intestinimonas	rs2731794	C	T	0.120632	0.0257529	1.91744e-06	-0.11119	0.0677955	0.10099
genus.Intestinimonas	rs2930225	G	T	0.0729524	0.0152948	1.34622e-06	0.0270202	0.0300601	0.36872
genus.Intestinimonas	rs4113676	A	C	-0.218507	0.0490152	7.41635e-06	-0.0607467	0.104117	0.559593
genus.Intestinimonas	rs4784055	T	C	-0.175324	0.038599	8.71812e-07	-0.0256143	0.0585897	0.66198
genus.Intestinimonas	rs62240188	G	A	0.130074	0.0267179	2.20308e-06	0.0513929	0.0437095	0.239682
genus.Intestinimonas	rs6934519	C	T	0.0692373	0.0151154	8.56956e-06	0.057662	0.028983	0.0466445
genus.Intestinimonas	rs716604	A	G	0.0818068	0.0165992	8.5663e-07	-0.00640564	0.0303329	0.832749
genus.Intestinimonas	rs7170984	T	C	-0.0658116	0.0140767	2.98356e-06	-0.00435012	0.0282457	0.877602
genus.Intestinimonas	rs72982915	C	T	0.183158	0.0402743	4.91157e-06	-0.00289371	0.0551137	0.958127
genus.Intestinimonas	rs9823439	T	C	-0.0581947	0.0131455	9.85876e-06	-0.0259101	0.0255645	0.310813
genus.Intestinimonas	rs994794	G	C	-0.141905	0.0315074	7.30503e-06	-0.0160704	0.0726855	0.825018
family.Streptococcaceae	rs10028567	C	T	-0.0934027	0.0190343	3.72497e-06	-0.0308415	0.0391183	0.430452
family.Streptococcaceae	rs11110281	T	C	-0.130554	0.0225943	1.40137e-08	0.00140306	0.0586428	0.980912
family.Streptococcaceae	rs16950051	A	G	0.107008	0.0236973	5.33808e-06	0.0049925	0.0517243	0.923107
family.Streptococcaceae	rs2370083	G	T	-0.0842751	0.0184509	4.25666e-06	0.0187115	0.052474	0.721401
family.Streptococcaceae	rs2952251	A	G	-0.0639298	0.0126525	3.72237e-07	-0.0292532	0.0302713	0.33386
family.Streptococcaceae	rs35344081	G	A	0.0609349	0.0129703	2.63845e-06	-0.048037	0.0287426	0.0946651
family.Streptococcaceae	rs395407	G	C	-0.0826855	0.0172536	1.3256e-06	-0.0213121	0.0351025	0.543758
family.Streptococcaceae	rs4968759	A	G	-0.0544035	0.0111271	8.91881e-07	0.0323737	0.0252874	0.200464
family.Streptococcaceae	rs57646748	G	A	-0.088021	0.019876	7.88359e-06	-0.0350284	0.0653888	0.592171
family.Streptococcaceae	rs6563952	G	C	0.0801931	0.0178576	8.70591e-06	-0.00277902	0.0436894	0.949282
family.Streptococcaceae	rs6806351	T	C	-0.0619209	0.0135744	6.93793e-06	0.028879	0.0307546	0.347724
family.Streptococcaceae	rs72739637	A	G	0.0927983	0.0192021	1.82163e-06	0.00202281	0.0532796	0.969715
family.Streptococcaceae	rs76717940	T	A	0.150606	0.0334079	3.08935e-06	0.0402178	0.0553332	0.46733
family.Streptococcaceae	rs77968078	G	A	-0.0993013	0.0224788	7.9334e-06	-0.0563723	0.053238	0.289658
family.Streptococcaceae	rs7916711	A	G	0.0959639	0.021545	6.32732e-06	-0.00181963	0.0367325	0.960491
family.Streptococcaceae	rs957755	T	G	-0.0642449	0.0142702	7.4151e-06	0.0255885	0.0364307	0.482437
family.Streptococcaceae	rs9903102	C	A	-0.0693015	0.0154096	4.91806e-06	-0.0749827	0.0318807	0.0186741
genus.Streptococcus	rs10028567	C	T	-0.0921167	0.0191881	7.30343e-06	-0.0308415	0.0391183	0.430452
genus.Streptococcus	rs10448310	A	G	-0.0517935	0.0111324	3.30706e-06	0.080978	0.0261733	0.00197529
genus.Streptococcus	rs11110281	T	C	-0.137519	0.0227398	2.58314e-09	0.00140306	0.0586428	0.980912
genus.Streptococcus	rs11720390	G	A	0.107024	0.0228121	3.59482e-06	0.0651745	0.0528893	0.217844
genus.Streptococcus	rs11764382	A	G	-0.0695345	0.0143671	1.28631e-06	0.0255796	0.0364323	0.482609
genus.Streptococcus	rs17708276	A	G	-0.0793955	0.0170628	3.04096e-06	-0.0304757	0.0408427	0.455564
genus.Streptococcus	rs1918540	G	A	0.059639	0.0128148	2.44067e-06	0.0293826	0.0329237	0.372155
genus.Streptococcus	rs2370083	G	T	-0.0816836	0.0185851	9.75245e-06	0.0187115	0.052474	0.721401
genus.Streptococcus	rs395407	G	C	-0.0792781	0.0173697	4.36503e-06	-0.0213121	0.0351025	0.543758
genus.Streptococcus	rs4968759	A	G	-0.0515109	0.0112068	3.78116e-06	0.0323737	0.0252874	0.200464
genus.Streptococcus	rs57646748	G	A	-0.0907696	0.0200344	5.4754e-06	-0.0350284	0.0653888	0.592171
genus.Streptococcus	rs6563952	G	C	0.0827344	0.0180035	5.82134e-06	-0.00277902	0.0436894	0.949282
genus.Streptococcus	rs6806351	T	C	-0.0633829	0.0136647	4.93869e-06	0.028879	0.0307546	0.347724
genus.Streptococcus	rs71481756	T	G	0.0931048	0.0207949	6.51476e-06	-0.0459196	0.0514361	0.371991
genus.Streptococcus	rs72739637	A	G	0.0959942	0.0193213	1.03307e-06	0.00202281	0.0532796	0.969715
genus.Streptococcus	rs7916711	A	G	0.102891	0.0217362	2.71702e-06	-0.00181963	0.0367325	0.960491
genus.Streptococcus	rs9903102	C	A	-0.0709483	0.0155275	4.17998e-06	-0.0749827	0.0318807	0.0186741
class.Lentisphaeria	rs1002941	G	A	0.105025	0.0233484	8.14836e-06	-0.0160192	0.0294848	0.586921
class.Lentisphaeria	rs11770843	C	T	0.109431	0.0234879	1.90729e-06	0.0199987	0.0271455	0.46129
class.Lentisphaeria	rs17114848	G	A	0.152377	0.0324332	4.05865e-06	0.033264	0.0424525	0.433299
class.Lentisphaeria	rs2031282	A	G	0.122369	0.0270329	4.3826e-06	-0.0399104	0.0333496	0.231413
class.Lentisphaeria	rs2731834	C	G	0.109438	0.023693	4.24358e-06	0.00754265	0.0296385	0.799118
class.Lentisphaeria	rs2825714	A	G	-0.13741	0.0289246	1.72211e-06	0.00566521	0.0338119	0.866937
class.Lentisphaeria	rs62570196	C	T	-0.21635	0.0439866	1.07926e-06	0.119517	0.0631534	0.0584265
class.Lentisphaeria	rs72640280	A	G	0.220207	0.0486196	5.18035e-06	-0.0591111	0.0553512	0.285553
class.Lentisphaeria	rs73113483	T	A	-0.131217	0.0288713	8.66341e-06	-0.0096272	0.0387166	0.803625
class.Lentisphaeria	rs77599476	A	G	0.230292	0.0480168	1.86133e-06	0.0396733	0.0559297	0.478112
order.Victivallales	rs1002941	G	A	0.105025	0.0233484	8.14836e-06	-0.0160192	0.0294848	0.586921
order.Victivallales	rs11770843	C	T	0.109431	0.0234879	1.90729e-06	0.0199987	0.0271455	0.46129
order.Victivallales	rs17114848	G	A	0.152377	0.0324332	4.05865e-06	0.033264	0.0424525	0.433299
order.Victivallales	rs2031282	A	G	0.122369	0.0270329	4.3826e-06	-0.0399104	0.0333496	0.231413
order.Victivallales	rs2731834	C	G	0.109438	0.023693	4.24358e-06	0.00754265	0.0296385	0.799118
order.Victivallales	rs2825714	A	G	-0.13741	0.0289246	1.72211e-06	0.00566521	0.0338119	0.866937
order.Victivallales	rs62570196	C	T	-0.21635	0.0439866	1.07926e-06	0.119517	0.0631534	0.0584265
order.Victivallales	rs72640280	A	G	0.220207	0.0486196	5.18035e-06	-0.0591111	0.0553512	0.285553
order.Victivallales	rs73113483	T	A	-0.131217	0.0288713	8.66341e-06	-0.0096272	0.0387166	0.803625
order.Victivallales	rs77599476	A	G	0.230292	0.0480168	1.86133e-06	0.0396733	0.0559297	0.478112
phylum.Lentisphaerae	rs1002941	G	A	0.107661	0.0233382	4.3088e-06	-0.0160192	0.0294848	0.586921
phylum.Lentisphaerae	rs11770843	C	T	0.111896	0.0234776	1.13813e-06	0.0199987	0.0271455	0.46129
phylum.Lentisphaerae	rs17114848	G	A	0.148972	0.0324162	6.76994e-06	0.033264	0.0424525	0.433299
phylum.Lentisphaerae	rs2031282	A	G	0.120412	0.0270263	5.86463e-06	-0.0399104	0.0333496	0.231413
phylum.Lentisphaerae	rs2731834	C	G	0.109935	0.0236848	3.79601e-06	0.00754265	0.0296385	0.799118
phylum.Lentisphaerae	rs2825714	A	G	-0.138226	0.0289096	1.49772e-06	0.00566521	0.0338119	0.866937
phylum.Lentisphaerae	rs60995569	T	G	-0.16062	0.0336806	9.19393e-06	-0.0241963	0.0407362	0.552528
phylum.Lentisphaerae	rs62570196	C	T	-0.217203	0.0439621	9.64474e-07	0.119517	0.0631534	0.0584265
phylum.Lentisphaerae	rs72640280	A	G	0.220185	0.0485947	5.19196e-06	-0.0591111	0.0553512	0.285553
phylum.Lentisphaerae	rs73113483	T	A	-0.131681	0.0288503	8.79384e-06	-0.0096272	0.0387166	0.803625
phylum.Lentisphaerae	rs77599476	A	G	0.229981	0.0479918	1.90263e-06	0.0396733	0.0559297	0.478112
genus.Peptococcus	rs10031059	T	C	-0.121167	0.0225844	1.23637e-07	0.00218072	0.0298368	0.941736
genus.Peptococcus	rs11001941	G	A	-0.195611	0.0392217	1.32858e-06	-0.0265825	0.0451764	0.556254
genus.Peptococcus	rs11030569	A	T	-0.17402	0.0374133	3.12991e-06	0.00947635	0.0384828	0.805489
genus.Peptococcus	rs12069354	C	T	0.16763	0.03795	9.28339e-06	-0.030138	0.0517233	0.560111
genus.Peptococcus	rs2054133	G	A	0.0895433	0.0188332	2.14166e-06	0.00392714	0.0265544	0.882429
genus.Peptococcus	rs34282744	G	C	0.191797	0.0399832	1.83535e-06	-0.0594533	0.0468096	0.204045
genus.Peptococcus	rs36121075	A	G	-0.14067	0.030628	6.9872e-06	0.0227239	0.0340297	0.504283
genus.Peptococcus	rs413827	G	A	0.110229	0.0237523	3.30085e-06	-0.0458936	0.0296961	0.12224
genus.Peptococcus	rs5770862	T	C	0.162018	0.0356813	3.21957e-06	0.0645513	0.0436685	0.139351
genus.Peptococcus	rs6918730	G	A	0.135311	0.0289742	1.14732e-06	0.0711803	0.0530435	0.179621
genus.Peptococcus	rs7033353	T	G	0.090152	0.018995	2.21957e-06	0.00647378	0.025413	0.798922
genus.Peptococcus	rs72850165	T	C	-0.134304	0.0300423	5.74152e-06	0.0293357	0.0476093	0.537778
genus.Peptococcus	rs74592222	G	A	0.137957	0.0302965	8.55342e-06	0.0101926	0.039857	0.79816
genus.Peptococcus	rs75754569	C	G	0.181434	0.0319429	1.09884e-08	0.00311638	0.0439109	0.943421
genus.Peptococcus	rs7766680	G	C	0.0976832	0.0214155	3.50768e-06	-0.0230452	0.0302803	0.44662
genus.Peptococcus	rs77681628	C	T	0.200307	0.0387328	2.68836e-07	0.0450274	0.0467171	0.335131
genus.Senegalimassilia	rs10036909	C	T	0.185519	0.0400881	8.05438e-06	-0.0782091	0.0640085	0.221762
genus.Senegalimassilia	rs11787826	C	A	0.081327	0.0171154	2.63466e-06	-0.0126715	0.0257294	0.622371
genus.Senegalimassilia	rs1990708	A	C	-0.109619	0.0247785	8.90578e-06	-0.0349955	0.0469121	0.455679
genus.Senegalimassilia	rs2017373	C	T	0.0782258	0.0176841	9.50288e-06	-0.0193736	0.0264084	0.463182
genus.Senegalimassilia	rs7225245	G	A	0.079173	0.0170421	4.18017e-06	0.0324631	0.0256879	0.20632
genus.Senegalimassilia	rs72887800	T	A	-0.0822462	0.0175721	2.41534e-06	0.0020792	0.0258813	0.93597
genus.Hungatella	rs10044993	C	A	0.139547	0.0316748	8.06668e-06	0.0277632	0.0452554	0.539559
genus.Hungatella	rs13128780	T	C	-0.149725	0.0312777	1.74998e-06	0.0271924	0.0324235	0.401659
genus.Hungatella	rs13249325	T	G	-0.100023	0.0225883	9.69162e-06	-0.00842585	0.02542	0.740292
genus.Hungatella	rs17092615	G	A	0.152235	0.0337867	7.37677e-06	-0.0815829	0.0369274	0.0271556
genus.Hungatella	rs72759041	G	T	-0.126025	0.0282242	3.86095e-06	0.0686134	0.0313091	0.0284171
genus.Howardella	rs10048062	C	T	-0.147352	0.0336531	8.58873e-06	0.0258477	0.0442452	0.559092
genus.Howardella	rs12452946	A	G	-0.105833	0.0228941	3.80393e-06	0.0207474	0.0253804	0.413667
genus.Howardella	rs1484873	A	G	-0.227831	0.046335	2.55918e-06	-0.00999199	0.0356011	0.778967
genus.Howardella	rs17167098	G	A	-0.169366	0.0352068	1.12323e-06	0.0371913	0.0369537	0.314209
genus.Howardella	rs2154047	C	A	-0.192557	0.0420093	9.97042e-06	-0.0622469	0.0443229	0.160201
genus.Howardella	rs36081916	T	C	-0.18123	0.0402987	4.7004e-06	0.0637638	0.0453227	0.159462
genus.Howardella	rs3791893	A	G	0.147035	0.034023	9.49716e-06	-0.00746476	0.036681	0.83874
genus.Howardella	rs609430	T	G	-0.112045	0.0239328	3.34484e-06	0.00911647	0.0265806	0.731617
genus.Howardella	rs61771805	A	T	-0.136779	0.0296811	4.0274e-06	0.00547709	0.0392912	0.889136
genus.Howardella	rs672217	G	A	0.164146	0.0349993	3.52468e-06	-0.0127246	0.0320527	0.691376
genus.Howardella	rs901099	T	G	-0.12718	0.0250924	6.52858e-07	0.0449377	0.0277438	0.105288
genus.Subdoligranulum	rs10065321	T	C	-0.0512828	0.0108105	2.10155e-06	-0.0183362	0.0257109	0.475741
genus.Subdoligranulum	rs10497836	C	T	-0.0524065	0.0118697	8.37954e-06	0.0165363	0.0309745	0.593432
genus.Subdoligranulum	rs1667315	G	A	0.0485017	0.0107452	6.72143e-06	0.0600672	0.026025	0.0209962
genus.Subdoligranulum	rs16962433	A	T	0.0855999	0.0189213	7.64534e-06	-0.0711985	0.0522371	0.172886
genus.Subdoligranulum	rs2114677	C	T	-0.104176	0.0230829	2.71726e-06	-0.0450254	0.0399919	0.260223
genus.Subdoligranulum	rs2171249	C	T	0.106744	0.0233213	4.50556e-06	-0.0560012	0.0495816	0.258696
genus.Subdoligranulum	rs35940633	G	A	-0.0511008	0.011001	4.21698e-06	-0.036713	0.0270914	0.175369
genus.Subdoligranulum	rs3761728	T	G	-0.0543458	0.0118866	3.86747e-06	-0.0262032	0.0292479	0.370308
genus.Subdoligranulum	rs4347804	A	G	0.166063	0.0357483	2.18405e-06	-0.0487912	0.0715776	0.495458
genus.Subdoligranulum	rs6555306	T	C	-0.0740777	0.0155463	2.80664e-06	-0.0121733	0.0364379	0.738316
genus.Subdoligranulum	rs75158211	T	C	-0.072343	0.015933	7.52162e-06	-0.0533677	0.035793	0.135959
genus.Subdoligranulum	rs76528319	G	T	-0.143279	0.0310662	7.41394e-06	0.124339	0.0442434	0.00494892
genus.Subdoligranulum	rs76664262	T	A	0.0834078	0.0185357	4.87344e-06	0.0209034	0.0405389	0.606107
genus.Coprococcus2	rs10070053	A	G	0.0594312	0.0135375	7.64883e-06	-0.0101124	0.0257978	0.695068
genus.Coprococcus2	rs12634070	T	C	0.0736486	0.0164921	9.95104e-06	0.00211012	0.0290449	0.942084
genus.Coprococcus2	rs2482516	C	T	0.0754415	0.0164619	4.72333e-06	0.0131549	0.0305921	0.667188
genus.Coprococcus2	rs35890118	A	G	-0.066536	0.0147661	8.25962e-06	0.00396786	0.0292551	0.892114
genus.Coprococcus2	rs59936925	A	T	0.117085	0.0233995	9.37545e-07	-0.0677185	0.0409321	0.0980438
genus.Coprococcus2	rs61823518	A	C	-0.0955381	0.0215724	6.68258e-06	0.0752684	0.0412118	0.0677922
genus.Coprococcus2	rs6677933	C	T	-0.0804405	0.0164216	1.18501e-06	-0.00745277	0.0359186	0.835627
genus.Coprococcus2	rs72680320	T	C	-0.0649382	0.013919	2.27115e-06	-0.00163699	0.026886	0.95145
genus.Coprococcus2	rs9426473	A	G	0.0727361	0.0161662	6.30687e-06	-0.0432859	0.0289486	0.134844
family.unknownfamily	rs10071529	G	C	0.125105	0.0278674	8.64406e-06	0.00947658	0.0409426	0.816957
family.unknownfamily	rs11779863	G	A	-0.0772768	0.0172171	6.68845e-06	0.0160376	0.0351628	0.648321
family.unknownfamily	rs12566890	T	G	-0.103134	0.0241775	8.11201e-06	-0.0634975	0.0377858	0.0928667
family.unknownfamily	rs13100746	C	T	0.0638979	0.0142685	7.28846e-06	0.000942831	0.0254467	0.970444
family.unknownfamily	rs17235252	T	C	-0.122002	0.0255463	2.15879e-06	-0.0636994	0.039329	0.105306
family.unknownfamily	rs3932485	C	T	0.0626209	0.0141623	9.92857e-06	0.0385813	0.0259728	0.137425
family.unknownfamily	rs515984	T	C	-0.0875451	0.0190685	6.61366e-06	-0.0139487	0.0395732	0.724479
family.unknownfamily	rs62188991	G	C	-0.110864	0.0241355	5.26703e-06	0.013243	0.0550553	0.809912
family.unknownfamily	rs638542	G	A	-0.070592	0.0157049	5.17285e-06	0.00819331	0.0279233	0.7692
family.unknownfamily	rs74603314	T	C	0.230767	0.0489701	2.27641e-06	0.0540703	0.0645574	0.402281
family.unknownfamily	rs76373661	G	A	0.0908218	0.0202986	5.15941e-06	-0.00318572	0.0347281	0.92691
family.unknownfamily	rs7706512	G	A	0.0657351	0.0138979	2.27207e-06	-0.0074327	0.0253711	0.769552
family.unknownfamily	rs7801843	A	G	-0.0869495	0.0194509	9.46882e-06	-0.0541436	0.035399	0.126135
family.unknownfamily	rs7853673	G	A	-0.0624389	0.0139833	6.7325e-06	-0.0269506	0.0254268	0.289177
family.unknownfamily	rs949341	G	A	0.0656602	0.0147216	7.73282e-06	0.0671076	0.0283448	0.0179065
order.MollicutesRF9	rs10071529	G	C	0.125105	0.0278674	8.64406e-06	0.00947658	0.0409426	0.816957
order.MollicutesRF9	rs11779863	G	A	-0.0772768	0.0172171	6.68845e-06	0.0160376	0.0351628	0.648321
order.MollicutesRF9	rs12566890	T	G	-0.103134	0.0241775	8.11201e-06	-0.0634975	0.0377858	0.0928667
order.MollicutesRF9	rs13100746	C	T	0.0638979	0.0142685	7.28846e-06	0.000942831	0.0254467	0.970444
order.MollicutesRF9	rs17235252	T	C	-0.122002	0.0255463	2.15879e-06	-0.0636994	0.039329	0.105306
order.MollicutesRF9	rs3932485	C	T	0.0626209	0.0141623	9.92857e-06	0.0385813	0.0259728	0.137425
order.MollicutesRF9	rs515984	T	C	-0.0875451	0.0190685	6.61366e-06	-0.0139487	0.0395732	0.724479
order.MollicutesRF9	rs62188991	G	C	-0.110864	0.0241355	5.26703e-06	0.013243	0.0550553	0.809912
order.MollicutesRF9	rs638542	G	A	-0.070592	0.0157049	5.17285e-06	0.00819331	0.0279233	0.7692
order.MollicutesRF9	rs74603314	T	C	0.230767	0.0489701	2.27641e-06	0.0540703	0.0645574	0.402281
order.MollicutesRF9	rs76373661	G	A	0.0908218	0.0202986	5.15941e-06	-0.00318572	0.0347281	0.92691
order.MollicutesRF9	rs7706512	G	A	0.0657351	0.0138979	2.27207e-06	-0.0074327	0.0253711	0.769552
order.MollicutesRF9	rs7801843	A	G	-0.0869495	0.0194509	9.46882e-06	-0.0541436	0.035399	0.126135
order.MollicutesRF9	rs7853673	G	A	-0.0624389	0.0139833	6.7325e-06	-0.0269506	0.0254268	0.289177
order.MollicutesRF9	rs949341	G	A	0.0656602	0.0147216	7.73282e-06	0.0671076	0.0283448	0.0179065
genus.Butyrivibrio	rs1007475	G	T	0.118065	0.0261271	7.92312e-06	0.00519464	0.0282718	0.854218
genus.Butyrivibrio	rs11761679	T	C	0.154775	0.0321539	2.20231e-06	0.0808359	0.0363075	0.0259854
genus.Butyrivibrio	rs142855850	A	G	0.205013	0.0457138	6.85543e-06	0.0802741	0.0432696	0.0635667
genus.Butyrivibrio	rs16934069	T	C	-0.133784	0.0299444	8.8591e-06	-0.0453053	0.0331647	0.171917
genus.Butyrivibrio	rs16941336	C	T	0.127488	0.0267936	1.53182e-06	-0.0490384	0.0303088	0.105672
genus.Butyrivibrio	rs17163238	G	A	0.140987	0.0309117	5.51196e-06	-0.00906035	0.0320629	0.777499
genus.Butyrivibrio	rs4537857	T	C	-0.12459	0.0260992	1.80192e-06	0.0391174	0.026832	0.144878
genus.Butyrivibrio	rs486484	A	G	-0.108349	0.0240008	6.61084e-06	-0.0178242	0.0257054	0.488058
genus.Butyrivibrio	rs4928024	A	G	-0.17471	0.0389333	8.18641e-06	-0.00978535	0.0329685	0.766613
genus.Butyrivibrio	rs72723662	C	T	0.224078	0.0449336	7.86241e-07	-0.0663688	0.0369985	0.0728417
genus.Butyrivibrio	rs7412979	C	G	0.186779	0.0389112	1.70567e-06	0.0422688	0.0466887	0.365289
genus.Butyrivibrio	rs74622183	A	G	-0.201027	0.0428204	2.45748e-06	0.0748828	0.0446542	0.0935513
genus.Butyrivibrio	rs77356209	T	C	0.216874	0.0483299	6.6643e-06	0.0630074	0.0606252	0.298668
genus.Butyrivibrio	rs7752361	A	G	-0.11923	0.0239975	7.69113e-07	0.0253589	0.0253532	0.317201
genus.Butyrivibrio	rs7763512	G	A	0.119846	0.0253367	3.10655e-06	-0.0124002	0.0256557	0.628859
genus.Butyrivibrio	rs9349693	A	G	0.117973	0.0259861	5.54958e-06	0.0368592	0.0278812	0.186165
genus.Butyricicoccus	rs10084203	A	G	0.0549699	0.0123563	8.58646e-06	-0.00609987	0.0377219	0.871537
genus.Butyricicoccus	rs12034718	A	G	0.0701199	0.0158213	9.57686e-06	0.032234	0.0305124	0.290774
genus.Butyricicoccus	rs12585793	T	C	-0.262206	0.0564729	5.79191e-06	-0.112869	0.0755732	0.135304
genus.Butyricicoccus	rs2017189	G	T	-0.0506956	0.011024	3.87256e-06	0.00169396	0.0254458	0.946923
genus.Butyricicoccus	rs4962426	G	T	0.0614216	0.0135979	7.3849e-06	0.00178848	0.0320736	0.955531
genus.Butyricicoccus	rs56221232	T	C	0.0828027	0.0167401	7.6194e-07	-0.0396828	0.0422369	0.347459
genus.Butyricicoccus	rs62478070	T	G	0.224039	0.0494959	5.9377e-06	0.0582998	0.0807146	0.470113
genus.Butyricicoccus	rs7322368	T	C	0.0815733	0.0183167	5.5178e-06	0.0752786	0.0442487	0.0888935
genus.Butyricicoccus	rs75238760	T	A	0.0619423	0.0139942	6.797e-06	0.00621854	0.0375685	0.868531
genus.CandidatusSoleaferrea	rs10090365	A	G	-0.0834413	0.0180989	4.17309e-06	0.00374831	0.0253413	0.882412
genus.CandidatusSoleaferrea	rs10809135	T	C	0.0834858	0.0182426	5.47174e-06	0.0373213	0.0258155	0.148263
genus.CandidatusSoleaferrea	rs11153159	G	C	-0.12805	0.0285446	4.41523e-06	0.0929699	0.036237	0.0102996
genus.CandidatusSoleaferrea	rs2193878	T	A	0.228255	0.0509241	9.45546e-06	-0.0829053	0.0826081	0.315572
genus.CandidatusSoleaferrea	rs36155147	C	T	0.104966	0.0240995	5.41138e-06	-0.0486557	0.0272017	0.0736631
genus.CandidatusSoleaferrea	rs4294381	T	C	0.112197	0.023186	1.3685e-06	0.0354284	0.034617	0.3061
genus.CandidatusSoleaferrea	rs4678258	T	C	0.0986136	0.0215646	5.53183e-06	-0.0410765	0.0296821	0.166395
genus.CandidatusSoleaferrea	rs6489992	A	G	-0.0840437	0.0187031	7.88786e-06	-0.0248591	0.0262317	0.343295
genus.CandidatusSoleaferrea	rs6494306	A	G	-0.0969304	0.0214221	5.80051e-06	0.0227258	0.0271377	0.402355
genus.CandidatusSoleaferrea	rs7400877	T	C	-0.0951085	0.0212799	9.29448e-06	0.00995466	0.0309592	0.747799
genus.CandidatusSoleaferrea	rs830149	C	G	0.184647	0.0397237	9.58382e-06	0.0283359	0.054297	0.601762
genus.CandidatusSoleaferrea	rs9973954	A	G	0.0892075	0.0195401	5.94796e-06	-0.014324	0.0266443	0.590852
family.Ruminococcaceae	rs10093275	C	T	0.0534595	0.011677	5.35228e-06	0.0243214	0.0270184	0.368025
family.Ruminococcaceae	rs10166469	T	C	-0.053336	0.0120209	8.5216e-06	-0.0485616	0.0290903	0.0950495
family.Ruminococcaceae	rs1158100	A	G	-0.0490539	0.0109865	8.60858e-06	0.0512939	0.0255796	0.0449345
family.Ruminococcaceae	rs1612733	T	C	0.108708	0.0238006	4.22436e-06	-0.0661306	0.056513	0.241927
family.Ruminococcaceae	rs17376049	T	C	0.0848534	0.0172114	7.29619e-07	-0.150452	0.0420069	0.000341476
family.Ruminococcaceae	rs2113833	T	C	0.169146	0.0355009	1.14466e-06	-0.0616069	0.0707769	0.384062
family.Ruminococcaceae	rs3009418	C	A	0.0927607	0.0210123	8.69024e-06	0.0580102	0.0596517	0.33081
family.Ruminococcaceae	rs499272	G	C	0.0706431	0.016046	9.29359e-06	0.0221024	0.038099	0.561825
family.Ruminococcaceae	rs55793120	T	C	0.13822	0.0266152	1.44338e-07	0.0704167	0.0535139	0.188221
family.Ruminococcaceae	rs56199908	T	C	-0.199327	0.0410444	1.66414e-06	0.051064	0.056563	0.366642
family.Ruminococcaceae	rs76724913	T	G	0.0901053	0.0203104	9.60494e-06	-0.0469297	0.0430565	0.275733
genus.LachnospiraceaeFCS020group	rs10093861	G	A	-0.0568869	0.0121152	3.05624e-06	0.00104173	0.0258378	0.967839
genus.LachnospiraceaeFCS020group	rs113859143	G	C	-0.108906	0.0242055	2.5545e-06	0.0309028	0.0548683	0.573287
genus.LachnospiraceaeFCS020group	rs12078956	C	G	0.106101	0.0222904	2.15431e-06	0.0365708	0.0410212	0.372656
genus.LachnospiraceaeFCS020group	rs1254846	G	A	0.105963	0.0232501	5.59664e-06	0.0776069	0.0363724	0.03287
genus.LachnospiraceaeFCS020group	rs1363769	T	C	-0.200628	0.0449372	1.58163e-06	-0.0109076	0.0712807	0.87838
genus.LachnospiraceaeFCS020group	rs2322265	C	T	-0.0666305	0.0141577	5.20809e-06	0.0303582	0.0288827	0.29322
genus.LachnospiraceaeFCS020group	rs2862811	T	C	0.0564927	0.0121736	3.91911e-06	-0.00935409	0.0276629	0.735253
genus.LachnospiraceaeFCS020group	rs35035870	T	C	-0.190615	0.0414403	2.62028e-06	-0.101243	0.0648775	0.118637
genus.LachnospiraceaeFCS020group	rs369444	C	G	0.125481	0.0259008	3.14826e-06	-0.0613972	0.0490741	0.210893
genus.LachnospiraceaeFCS020group	rs3999074	G	T	-0.0550587	0.0121847	6.55048e-06	-0.00593374	0.0254166	0.815405
genus.LachnospiraceaeFCS020group	rs4452603	T	G	0.0604208	0.0135965	8.9819e-06	-0.00809768	0.0286925	0.777771
genus.LachnospiraceaeFCS020group	rs7249113	G	A	0.0679483	0.0133496	3.72097e-07	-0.0219635	0.0277968	0.429443
genus.LachnospiraceaeFCS020group	rs72793667	A	G	-0.116881	0.0246589	1.63421e-06	0.116871	0.0645747	0.0703186
genus.LachnospiraceaeFCS020group	rs9308097	A	G	0.055381	0.0123659	7.4729e-06	0.00339555	0.0253654	0.893509
genus.LachnospiraceaeFCS020group	rs9788306	C	T	-0.062804	0.0130744	1.38618e-06	0.00362246	0.0280333	0.897184
genus.Odoribacter	rs10093869	A	G	-0.0577795	0.0125389	3.67441e-06	-0.0304172	0.02573	0.237138
genus.Odoribacter	rs10423795	C	T	0.0550695	0.0121164	6.57936e-06	0.000174949	0.0261641	0.994665
genus.Odoribacter	rs16918425	A	T	0.0999781	0.0223785	8.85048e-06	-0.129083	0.0595342	0.0301419
genus.Odoribacter	rs28417404	A	G	-0.0726896	0.0161372	3.68032e-06	0.00539776	0.0430497	0.900219
genus.Odoribacter	rs4793970	A	G	-0.0576329	0.0129154	6.02696e-06	0.0221213	0.0265138	0.404095
genus.Odoribacter	rs6856150	G	A	0.0881922	0.0194146	6.0595e-06	-0.0330628	0.0386374	0.392153
genus.Odoribacter	rs74553962	T	G	0.121449	0.0264106	9.48684e-06	0.033767	0.0483795	0.485201
genus.Odoribacter	rs77779484	G	A	-0.133489	0.0268526	6.56256e-07	-0.0202785	0.0539574	0.707047
genus.Enterorhabdus	rs10098492	T	C	0.132323	0.0293688	6.40572e-06	0.0531971	0.0538504	0.323217
genus.Enterorhabdus	rs114731706	T	G	0.182308	0.0382298	2.17342e-06	-0.0544716	0.0714447	0.445803
genus.Enterorhabdus	rs2051957	C	T	0.0843291	0.0189864	8.89859e-06	0.0283171	0.0321601	0.378586
genus.Enterorhabdus	rs3017103	A	G	0.0980897	0.0208995	2.94044e-06	-0.0183337	0.0323987	0.571476
genus.Enterorhabdus	rs73331712	T	C	0.26199	0.055123	4.84923e-06	-0.0510989	0.0635984	0.421708
genus.Enterorhabdus	rs77655283	G	A	0.132988	0.0298306	5.88042e-06	-0.0490781	0.0498132	0.324505
genus.Enterorhabdus	rs7923280	A	T	0.0860019	0.0169148	5.23856e-07	0.0151746	0.0281908	0.590382
genus.Coprococcus1	rs1010560	C	A	0.0580232	0.0122722	1.95915e-06	-0.0313105	0.0287037	0.275355
genus.Coprococcus1	rs12794898	G	T	0.0903299	0.0197212	4.91531e-06	0.0126115	0.0383806	0.742465
genus.Coprococcus1	rs12886051	G	C	-0.0521782	0.0118051	8.00779e-06	-0.000199683	0.0278777	0.994285
genus.Coprococcus1	rs1519491	T	C	0.0499197	0.0113558	8.95283e-06	0.00784714	0.025979	0.762609
genus.Coprococcus1	rs1576241	A	G	-0.0510343	0.0109535	3.32862e-06	0.0295864	0.0261577	0.258022
genus.Coprococcus1	rs1762123	C	T	-0.0891532	0.0198554	8.01468e-06	0.0328978	0.0421113	0.434679
genus.Coprococcus1	rs2907920	A	G	0.0561173	0.0126824	7.65327e-06	-0.00329714	0.0281753	0.906843
genus.Coprococcus1	rs4277593	G	A	-0.0585649	0.0109914	1.13969e-07	0.0168611	0.0258257	0.513832
genus.Coprococcus1	rs56405618	A	G	-0.08963	0.0186508	1.57195e-06	0.0134541	0.0399705	0.736417
genus.Coprococcus1	rs73031725	T	C	0.167591	0.0355224	1.97917e-06	0.0271257	0.0722702	0.70741
genus.Coprococcus1	rs73167075	T	C	0.0573137	0.0127573	8.56864e-06	-0.0179305	0.0309612	0.562504
genus.Coprococcus1	rs74101919	T	C	-0.0718989	0.0144651	1.03291e-06	0.112509	0.0396047	0.00450018
genus.Coprococcus1	rs7784490	C	G	-0.0518543	0.0113136	4.55233e-06	0.0115691	0.0269128	0.667288
genus.Coprococcus1	rs946513	C	T	0.205899	0.0460018	8.61855e-06	-0.0642987	0.0608005	0.290267
class.Mollicutes	rs10108398	G	A	0.0769142	0.0153953	1.09e-06	-0.024242	0.028371	0.392848
class.Mollicutes	rs11890098	A	G	0.074438	0.0153389	9.56571e-07	0.0396114	0.0282539	0.16092
class.Mollicutes	rs12566890	T	G	-0.101147	0.0230978	3.65095e-06	-0.0634975	0.0377858	0.0928667
class.Mollicutes	rs17214486	C	A	0.06099	0.0135623	6.60866e-06	0.0109468	0.0271697	0.687019
class.Mollicutes	rs2464826	A	C	0.0944239	0.0211806	8.39505e-06	-0.0424169	0.04051	0.295067
class.Mollicutes	rs28537087	G	A	0.0820873	0.0188312	8.07399e-06	0.0250915	0.0296639	0.39763
class.Mollicutes	rs3768491	A	G	-0.0681052	0.0149061	4.23352e-06	0.00731083	0.0278988	0.793285
class.Mollicutes	rs4885016	T	C	-0.0819606	0.0181628	7.26986e-06	0.0232278	0.0375389	0.536071
class.Mollicutes	rs6043847	T	C	-0.114937	0.0248606	4.55476e-06	-0.0301876	0.0541049	0.576882
class.Mollicutes	rs72901605	T	C	-0.0841852	0.0178119	3.2579e-06	0.129167	0.0385601	0.000808779
class.Mollicutes	rs74603314	T	C	0.221639	0.0462918	1.55689e-06	0.0540703	0.0645574	0.402281
class.Mollicutes	rs78169027	A	G	-0.108283	0.0237289	5.8761e-06	0.0104047	0.0537352	0.846467
phylum.Tenericutes	rs10108398	G	A	0.0769142	0.0153953	1.09e-06	-0.024242	0.028371	0.392848
phylum.Tenericutes	rs11890098	A	G	0.074438	0.0153389	9.56571e-07	0.0396114	0.0282539	0.16092
phylum.Tenericutes	rs12566890	T	G	-0.101147	0.0230978	3.65095e-06	-0.0634975	0.0377858	0.0928667
phylum.Tenericutes	rs17214486	C	A	0.06099	0.0135623	6.60866e-06	0.0109468	0.0271697	0.687019
phylum.Tenericutes	rs2464826	A	C	0.0944239	0.0211806	8.39505e-06	-0.0424169	0.04051	0.295067
phylum.Tenericutes	rs28537087	G	A	0.0820873	0.0188312	8.07399e-06	0.0250915	0.0296639	0.39763
phylum.Tenericutes	rs3768491	A	G	-0.0681052	0.0149061	4.23352e-06	0.00731083	0.0278988	0.793285
phylum.Tenericutes	rs4885016	T	C	-0.0819606	0.0181628	7.26986e-06	0.0232278	0.0375389	0.536071
phylum.Tenericutes	rs6043847	T	C	-0.114937	0.0248606	4.55476e-06	-0.0301876	0.0541049	0.576882
phylum.Tenericutes	rs72901605	T	C	-0.0841852	0.0178119	3.2579e-06	0.129167	0.0385601	0.000808779
phylum.Tenericutes	rs74603314	T	C	0.221639	0.0462918	1.55689e-06	0.0540703	0.0645574	0.402281
phylum.Tenericutes	rs78169027	A	G	-0.108283	0.0237289	5.8761e-06	0.0104047	0.0537352	0.846467
family.Porphyromonadaceae	rs10119172	C	G	-0.0737324	0.014259	1.32426e-07	-0.00059713	0.0334023	0.985737
family.Porphyromonadaceae	rs10762312	G	A	-0.052368	0.0118814	8.70354e-06	-0.0149403	0.0274091	0.585694
family.Porphyromonadaceae	rs10858364	G	T	0.055316	0.012085	4.31063e-06	0.0499102	0.0298253	0.0942454
family.Porphyromonadaceae	rs17065783	A	G	-0.059133	0.0122235	1.79351e-06	-0.0340753	0.0345419	0.323893
family.Porphyromonadaceae	rs1980561	A	G	-0.0485289	0.0109284	8.94542e-06	-0.0160689	0.0254451	0.527706
family.Porphyromonadaceae	rs35233670	T	C	-0.0473576	0.010602	7.90987e-06	-0.0136078	0.025367	0.591658
family.Porphyromonadaceae	rs35961441	A	C	0.0915257	0.0207306	8.37393e-06	0.0284815	0.0657118	0.664702
family.Porphyromonadaceae	rs6953849	A	G	0.0718149	0.0150724	2.4448e-06	-0.0730613	0.0331466	0.0275112
family.Porphyromonadaceae	rs7330827	T	C	-0.103842	0.0237355	8.04891e-06	0.0161923	0.0540372	0.764445
family.Porphyromonadaceae	rs864093	A	C	-0.0527939	0.0117499	9.598e-06	-0.0152636	0.0310302	0.622793
genus..Eubacteriumruminantiumgroup	rs10131724	A	C	-0.199832	0.0414577	2.38663e-06	0.00889375	0.0426985	0.835001
genus..Eubacteriumruminantiumgroup	rs10923018	G	A	0.0726438	0.0160924	6.79541e-06	-0.00429052	0.025696	0.867392
genus..Eubacteriumruminantiumgroup	rs112375806	T	A	0.143141	0.0293757	5.82166e-06	-0.041011	0.0366221	0.26278
genus..Eubacteriumruminantiumgroup	rs11637981	G	T	-0.073258	0.0160888	5.43671e-06	0.00374115	0.0255505	0.883588
genus..Eubacteriumruminantiumgroup	rs13025464	T	C	-0.0737077	0.0163786	6.96842e-06	-0.0367761	0.0258849	0.155388
genus..Eubacteriumruminantiumgroup	rs139749	C	T	-0.0845439	0.0171791	8.58845e-07	0.0537439	0.0268811	0.0455732
genus..Eubacteriumruminantiumgroup	rs16891896	G	A	-0.174787	0.0390573	2.3812e-06	-0.0446219	0.0451773	0.323296
genus..Eubacteriumruminantiumgroup	rs17519472	C	T	0.107804	0.0233984	4.70356e-06	-0.0474503	0.0371095	0.201018
genus..Eubacteriumruminantiumgroup	rs209813	G	A	-0.103488	0.0236391	9.23146e-06	-0.0179617	0.0359677	0.617509
genus..Eubacteriumruminantiumgroup	rs2116427	A	G	0.0911461	0.0182353	4.67364e-07	0.00789916	0.0291379	0.786318
genus..Eubacteriumruminantiumgroup	rs2229917	A	G	0.153538	0.0323922	2.15894e-06	0.0100174	0.0633983	0.874451
genus..Eubacteriumruminantiumgroup	rs2418654	C	T	-0.0748879	0.0165852	6.17247e-06	0.00271387	0.0259036	0.91656
genus..Eubacteriumruminantiumgroup	rs2817174	C	T	-0.0734306	0.0163687	7.8696e-06	0.0236588	0.0259864	0.362596
genus..Eubacteriumruminantiumgroup	rs57340348	T	C	-0.0979429	0.0212166	4.93278e-06	0.0220158	0.0316659	0.486898
genus..Eubacteriumruminantiumgroup	rs606117	A	G	0.0833243	0.018056	4.81639e-06	0.0351384	0.0285124	0.217804
genus..Eubacteriumruminantiumgroup	rs6676699	G	T	-0.0888124	0.0196447	6.37979e-06	-0.0521496	0.0278208	0.0608639
genus..Eubacteriumruminantiumgroup	rs7000472	A	G	-0.0762282	0.016523	4.06848e-06	0.00304068	0.0258614	0.906403
genus..Eubacteriumruminantiumgroup	rs72836424	C	T	-0.139825	0.030069	2.62125e-06	-0.0373433	0.0404638	0.356068
genus..Eubacteriumruminantiumgroup	rs73139629	A	C	-0.115098	0.0247909	5.36199e-06	-0.000395434	0.043798	0.992796
family.Prevotellaceae	rs10131942	C	G	0.0701212	0.0158326	8.60821e-06	0.0329605	0.0344555	0.338765
family.Prevotellaceae	rs12057990	C	T	0.0589878	0.0132268	8.9748e-06	-0.0070873	0.0284434	0.803228
family.Prevotellaceae	rs12118202	T	C	-0.0751986	0.0147265	5.54234e-07	-0.0188757	0.0329637	0.566901
family.Prevotellaceae	rs13069367	A	C	-0.0539768	0.0119687	7.39489e-06	0.0108727	0.0258944	0.674568
family.Prevotellaceae	rs148376875	T	G	0.084515	0.0179163	2.08029e-06	-0.038671	0.0352605	0.272762
family.Prevotellaceae	rs2206482	T	G	-0.0569105	0.0117486	1.30377e-06	0.0174295	0.0259177	0.501269
family.Prevotellaceae	rs2278540	G	A	0.0554249	0.0123265	8.43592e-06	0.0545427	0.0264256	0.0390167
family.Prevotellaceae	rs34071565	T	A	-0.1567	0.0347882	5.60147e-06	0.00341459	0.0529154	0.948549
family.Prevotellaceae	rs34660375	A	G	-0.0805894	0.0178291	7.40327e-06	-0.107585	0.0366108	0.00329686
family.Prevotellaceae	rs3758087	T	C	0.0564199	0.0124655	8.60581e-06	-0.00763563	0.0283664	0.787793
family.Prevotellaceae	rs3860225	A	G	0.083936	0.0167936	5.49682e-07	-0.0401549	0.0445172	0.367052
family.Prevotellaceae	rs4493272	T	C	-0.0604992	0.0118027	3.02312e-07	-0.01111	0.0254236	0.662116
family.Prevotellaceae	rs4685827	T	C	-0.0679529	0.0145407	2.77192e-06	-0.00304977	0.0297028	0.91822
family.Prevotellaceae	rs7252711	A	G	-0.0740876	0.0161926	5.56586e-06	0.0164428	0.0406574	0.685902
family.Prevotellaceae	rs7975087	C	A	-0.0601448	0.0135454	7.59459e-06	0.0146888	0.0335536	0.661552
family.Prevotellaceae	rs912860	G	A	-0.229046	0.0483124	9.2992e-07	0.104629	0.0827247	0.205947
family.Prevotellaceae	rs9586501	G	A	0.0592681	0.0127329	2.58988e-06	0.0580962	0.0288282	0.0438773
family.Prevotellaceae	rs9958960	G	A	-0.0914807	0.0173611	1.06324e-07	-0.0527678	0.0352523	0.13443
genus.Dialister	rs10138457	T	C	-0.113054	0.0261933	7.88122e-06	-0.000716398	0.043823	0.986957
genus.Dialister	rs10938938	G	A	-0.0773514	0.0170915	7.37063e-06	-0.00261089	0.0345804	0.939815
genus.Dialister	rs11071887	T	C	0.0662403	0.0146315	5.91407e-06	0.0217139	0.0271579	0.423975
genus.Dialister	rs11166701	G	A	-0.0655301	0.013186	5.50746e-07	-0.0207012	0.0254759	0.416461
genus.Dialister	rs2314294	T	C	0.0865932	0.0193719	8.07899e-06	0.0592788	0.0371014	0.110098
genus.Dialister	rs2435610	A	C	0.0647131	0.0143314	5.93269e-06	0.0121828	0.0291948	0.676464
genus.Dialister	rs4747450	C	A	0.0668509	0.0147685	5.83729e-06	0.0453925	0.0305826	0.13774
genus.Dialister	rs4753063	G	A	-0.0596297	0.0130052	4.85684e-06	-0.0331087	0.0254632	0.193513
genus.Dialister	rs517089	T	A	0.076227	0.0170411	5.13634e-06	-0.0141365	0.0337934	0.675713
genus.Dialister	rs75416973	A	G	0.0727223	0.016451	9.46091e-06	-0.0720724	0.0306577	0.0187292
genus.Dialister	rs764177	C	A	-0.0601454	0.0135366	9.60772e-06	-0.0119984	0.0264014	0.649497
genus.Dialister	rs76680460	G	A	-0.161296	0.0364332	8.19213e-06	-0.184349	0.066149	0.00532182
genus..Eubacteriumxylanophilumgroup	rs10140184	A	C	0.0576795	0.012599	4.95862e-06	0.0124239	0.0257538	0.629515
genus..Eubacteriumxylanophilumgroup	rs10917203	A	C	0.0612633	0.0130917	3.15155e-06	0.047161	0.0260254	0.0699681
genus..Eubacteriumxylanophilumgroup	rs112176119	C	T	-0.113455	0.0245762	3.32766e-06	-0.0211179	0.043432	0.626804
genus..Eubacteriumxylanophilumgroup	rs12980122	C	G	-0.108274	0.0238257	5.01935e-06	-0.0123208	0.0490384	0.801623
genus..Eubacteriumxylanophilumgroup	rs13239072	G	A	0.0687427	0.0142728	1.81783e-06	-0.0676811	0.0284041	0.0171819
genus..Eubacteriumxylanophilumgroup	rs17830032	G	A	-0.160597	0.0310515	2.38893e-07	-0.0234018	0.0469906	0.618476
genus..Eubacteriumxylanophilumgroup	rs1999224	G	T	-0.0949051	0.0203503	3.75492e-06	-0.0125415	0.0424913	0.767876
genus..Eubacteriumxylanophilumgroup	rs2012708	A	G	0.0573202	0.0126905	6.5254e-06	0.0353584	0.0267325	0.185944
genus..Eubacteriumxylanophilumgroup	rs2213117	T	G	0.0877797	0.0189012	4.21329e-06	0.00997236	0.034609	0.773238
genus..Eubacteriumxylanophilumgroup	rs75586835	A	G	-0.114498	0.0263455	9.38708e-06	0.0283186	0.0496104	0.568121
genus..Eubacteriumxylanophilumgroup	rs79582700	C	G	-0.0951677	0.0199969	2.40981e-06	0.00205168	0.0388476	0.95788
genus..Eubacteriumfissicatenagroup	rs10147907	T	G	0.172263	0.039601	8.27246e-06	-0.0104528	0.0481973	0.828305
genus..Eubacteriumfissicatenagroup	rs11818408	G	A	0.10585	0.0237114	8.20015e-06	0.00441592	0.0260011	0.865139
genus..Eubacteriumfissicatenagroup	rs11876297	T	C	0.131469	0.0281712	2.66556e-06	-0.00835449	0.0287542	0.771397
genus..Eubacteriumfissicatenagroup	rs151257695	A	G	0.20951	0.0454847	3.09681e-06	0.0331894	0.0494002	0.50168
genus..Eubacteriumfissicatenagroup	rs1768152	T	C	0.139489	0.0316186	8.70054e-06	0.0308583	0.0415473	0.457647
genus..Eubacteriumfissicatenagroup	rs2733072	G	A	0.109644	0.0228306	1.49089e-06	-0.0411591	0.025479	0.106221
genus..Eubacteriumfissicatenagroup	rs3771393	C	T	0.130842	0.0266671	7.37909e-07	-0.0139618	0.0320545	0.663153
genus..Eubacteriumfissicatenagroup	rs6934739	A	G	0.111463	0.0252788	9.75326e-06	0.0694394	0.0269979	0.0101102
genus..Eubacteriumfissicatenagroup	rs7104872	G	A	0.138612	0.0291906	2.7315e-06	0.0312609	0.0403017	0.437943
class.Melainabacteria	rs10148250	G	A	0.0861928	0.0193381	8.67135e-06	0.00535586	0.0265594	0.840186
class.Melainabacteria	rs10738747	G	A	0.0814624	0.0184409	9.95804e-06	0.0206171	0.0256432	0.421398
class.Melainabacteria	rs11150282	T	C	0.0989487	0.0196972	6.02892e-07	0.0056309	0.0265124	0.831805
class.Melainabacteria	rs113884518	T	C	-0.205352	0.0454982	8.0567e-06	-0.243066	0.0870729	0.00524602
class.Melainabacteria	rs1221147	T	A	0.123968	0.0278958	7.10737e-06	0.00875091	0.0356064	0.805862
class.Melainabacteria	rs16851659	G	C	-0.0896103	0.0186432	1.27487e-06	-0.0227726	0.0266814	0.393382
class.Melainabacteria	rs28678345	T	C	0.214848	0.0470878	6.69088e-06	0.0894604	0.0593545	0.131754
class.Melainabacteria	rs367480	G	A	-0.083758	0.0185796	8.19925e-06	0.0532545	0.0264993	0.0444672
class.Melainabacteria	rs4129395	G	A	0.0896187	0.0185106	1.48056e-06	-0.0117441	0.0253526	0.643197
class.Melainabacteria	rs73074665	A	T	0.166216	0.0355728	2.86608e-06	-0.0394155	0.0510857	0.440376
class.Melainabacteria	rs789069	A	C	-0.103539	0.0234287	6.84635e-06	-0.0303029	0.0364968	0.406376
class.Melainabacteria	rs79790072	T	C	0.226722	0.0487841	3.29009e-06	0.00761661	0.0740345	0.918059
class.Melainabacteria	rs9864379	T	C	-0.159735	0.0292553	5.3606e-08	-0.00645681	0.035621	0.85616
genus.Anaerotruncus	rs10150232	A	G	0.0567088	0.0124877	6.67667e-06	0.00681677	0.0317429	0.829963
genus.Anaerotruncus	rs11018566	A	G	-0.156465	0.0366032	6.13709e-06	-0.0312593	0.0569402	0.583017
genus.Anaerotruncus	rs115414803	A	C	-0.144356	0.0317524	6.83473e-06	0.00784074	0.0528406	0.882039
genus.Anaerotruncus	rs12056802	C	G	0.0774194	0.0177178	6.12679e-06	-0.0349716	0.0378676	0.355735
genus.Anaerotruncus	rs1272208	G	T	-0.0611743	0.0129831	4.27982e-06	0.00964472	0.0299432	0.747376
genus.Anaerotruncus	rs1431492	C	T	-0.0654996	0.0146188	7.35565e-06	-0.0122491	0.0348476	0.725209
genus.Anaerotruncus	rs17734739	T	C	0.0660052	0.014908	7.42772e-06	0.0716591	0.036465	0.0493969
genus.Anaerotruncus	rs2704155	T	A	-0.106235	0.0234815	5.4183e-06	0.803829	0.607052	0.185453
genus.Anaerotruncus	rs34449434	A	C	-0.0497004	0.0113402	9.85065e-06	0.0284827	0.0265823	0.283949
genus.Anaerotruncus	rs4669806	G	T	0.0576389	0.0122994	2.4206e-06	0.0155916	0.0309212	0.614094
genus.Anaerotruncus	rs6494922	A	G	0.0903106	0.0202257	6.62362e-06	0.0172615	0.0562439	0.758917
genus.Anaerotruncus	rs6563550	T	C	0.0877135	0.0176745	2.34517e-07	0.0381629	0.047465	0.421385
genus.Anaerotruncus	rs7155595	C	A	0.0539336	0.0118903	7.54982e-06	-0.00941765	0.0276405	0.733316
genus.Anaerotruncus	rs8005030	C	T	0.0554447	0.0117854	2.28298e-06	-0.0138447	0.0269257	0.607126
genus.Anaerotruncus	rs9347879	T	C	0.050618	0.011049	4.22333e-06	-0.00143148	0.0253766	0.955016
genus.ErysipelotrichaceaeUCG003	rs10164067	T	G	-0.10326	0.0212405	1.13086e-06	-0.0118494	0.0570985	0.835599
genus.ErysipelotrichaceaeUCG003	rs11666127	A	G	-0.0719187	0.0161371	7.90414e-06	0.0459613	0.0334469	0.169394
genus.ErysipelotrichaceaeUCG003	rs11994308	C	T	0.115417	0.0242503	1.32563e-06	0.0465313	0.0445514	0.296282
genus.ErysipelotrichaceaeUCG003	rs12251396	A	G	-0.0705399	0.0158766	9.51839e-06	-0.10849	0.0358824	0.00249885
genus.ErysipelotrichaceaeUCG003	rs17798136	G	A	0.158818	0.0347674	3.23598e-06	-0.0210443	0.0516846	0.683885
genus.ErysipelotrichaceaeUCG003	rs28568391	A	G	-0.0583911	0.0118741	6.41953e-07	-0.0321326	0.0254331	0.20644
genus.ErysipelotrichaceaeUCG003	rs4758231	G	T	-0.0551754	0.0122047	6.54912e-06	-0.0279948	0.0281215	0.319496
genus.ErysipelotrichaceaeUCG003	rs59068084	T	G	0.0564772	0.0120224	3.11742e-06	0.0148066	0.026218	0.572244
genus.ErysipelotrichaceaeUCG003	rs59104037	A	G	-0.0951263	0.0204742	4.48256e-06	-0.00322303	0.0380899	0.932566
genus.ErysipelotrichaceaeUCG003	rs62403464	T	C	-0.0731743	0.0156516	3.43738e-06	0.0321249	0.033084	0.331543
genus.ErysipelotrichaceaeUCG003	rs6875357	C	T	0.165673	0.0353831	6.69637e-06	-0.101804	0.0661183	0.123627
genus.ErysipelotrichaceaeUCG003	rs73074432	C	T	0.072154	0.0164378	9.9902e-06	-0.0189742	0.0406214	0.640429
genus.ErysipelotrichaceaeUCG003	rs74988980	G	A	-0.133141	0.0348574	8.64276e-06	0.0438926	0.062433	0.482033
genus.ErysipelotrichaceaeUCG003	rs75949021	T	C	-0.169667	0.0374238	3.57507e-06	0.0257652	0.0632159	0.683586
genus.ErysipelotrichaceaeUCG003	rs76502207	T	C	0.144844	0.0289929	6.41121e-07	0.0886225	0.0641186	0.166921
genus.ErysipelotrichaceaeUCG003	rs79396538	C	G	0.0848148	0.0191146	8.63479e-06	-0.00598526	0.0544514	0.912474
genus.ErysipelotrichaceaeUCG003	rs8053479	A	G	-0.0838212	0.0186509	5.83413e-06	-0.0832717	0.0399678	0.0372083
genus.Ruminococcus1	rs10167839	A	G	0.0519509	0.0116306	8.09254e-06	0.0425519	0.0264851	0.108135
genus.Ruminococcus1	rs10995816	C	G	-0.0762002	0.0174689	8.38258e-06	-0.0272091	0.0402069	0.49858
genus.Ruminococcus1	rs11783695	G	T	-0.0734114	0.0161398	4.72679e-06	0.0313366	0.0349297	0.369649
genus.Ruminococcus1	rs17781867	C	T	0.0999271	0.0211728	1.96335e-06	-0.0267476	0.0501144	0.593529
genus.Ruminococcus1	rs3000856	T	A	-0.0709997	0.0162766	9.27669e-06	-0.0244241	0.0345165	0.479189
genus.Ruminococcus1	rs3819978	C	T	-0.11504	0.0260137	8.74133e-06	0.00486329	0.0481553	0.919557
genus.Ruminococcus1	rs4849717	T	A	0.132764	0.0299816	8.82616e-06	-0.0067782	0.0486202	0.889125
genus.Ruminococcus1	rs6105066	T	C	-0.0607052	0.013425	5.05914e-06	-0.00219566	0.0286886	0.938994
genus.Ruminococcus1	rs6493760	C	T	0.0535262	0.0115885	3.38363e-06	-0.0107084	0.0265771	0.687008
genus.Ruminococcus1	rs7117576	A	G	0.0829505	0.0170891	6.47979e-07	-0.0618855	0.0444066	0.163436
genus.Ruminococcus1	rs7583465	C	T	0.0527654	0.0112619	2.55613e-06	0.0297479	0.0255092	0.243548
genus.Ruminococcus1	rs78572139	G	A	0.125038	0.0279411	5.23105e-06	0.0468372	0.042264	0.267773
genus.Ruminococcus1	rs78613526	G	A	0.167497	0.0367639	5.11425e-06	-0.00436318	0.0586236	0.940671
class.Methanobacteria	rs10202904	T	G	-0.121754	0.0235357	3.0143e-07	-0.0600628	0.0258887	0.020339
class.Methanobacteria	rs10424197	G	A	-0.111274	0.0247517	9.27887e-06	0.0248524	0.0292603	0.395683
class.Methanobacteria	rs11018665	A	T	0.111465	0.0250516	6.51864e-06	-0.00463925	0.0296712	0.875753
class.Methanobacteria	rs12825290	C	G	-0.216781	0.0493496	6.07567e-06	0.0167508	0.0538091	0.755572
class.Methanobacteria	rs4257531	G	A	0.164498	0.0364959	7.44344e-06	-0.0432905	0.0414741	0.296579
class.Methanobacteria	rs56131665	G	A	0.178661	0.039298	6.17992e-06	0.0173071	0.0390443	0.657572
class.Methanobacteria	rs6508769	T	C	0.153519	0.0344519	8.22529e-06	-0.0284766	0.035803	0.426399
class.Methanobacteria	rs6776814	T	C	-0.199566	0.0411825	1.63062e-06	0.00867121	0.0897529	0.923034
class.Methanobacteria	rs73068003	G	T	-0.15814	0.0351803	8.44583e-06	-0.00590148	0.0428313	0.890411
class.Methanobacteria	rs73457410	A	G	0.21534	0.0436695	1.40855e-06	-0.0369903	0.051721	0.474493
class.Methanobacteria	rs75208022	C	T	-0.227245	0.048763	5.92103e-06	-0.0546479	0.0432712	0.206619
class.Methanobacteria	rs894996	C	A	0.216999	0.0449076	1.87557e-06	-0.0845988	0.0494176	0.0869121
family.Methanobacteriaceae	rs10202904	T	G	-0.121754	0.0235357	3.0143e-07	-0.0600628	0.0258887	0.020339
family.Methanobacteriaceae	rs10424197	G	A	-0.111274	0.0247517	9.27887e-06	0.0248524	0.0292603	0.395683
family.Methanobacteriaceae	rs11018665	A	T	0.111465	0.0250516	6.51864e-06	-0.00463925	0.0296712	0.875753
family.Methanobacteriaceae	rs12825290	C	G	-0.216781	0.0493496	6.07567e-06	0.0167508	0.0538091	0.755572
family.Methanobacteriaceae	rs4257531	G	A	0.164498	0.0364959	7.44344e-06	-0.0432905	0.0414741	0.296579
family.Methanobacteriaceae	rs56131665	G	A	0.178661	0.039298	6.17992e-06	0.0173071	0.0390443	0.657572
family.Methanobacteriaceae	rs6508769	T	C	0.153519	0.0344519	8.22529e-06	-0.0284766	0.035803	0.426399
family.Methanobacteriaceae	rs6776814	T	C	-0.199566	0.0411825	1.63062e-06	0.00867121	0.0897529	0.923034
family.Methanobacteriaceae	rs73068003	G	T	-0.15814	0.0351803	8.44583e-06	-0.00590148	0.0428313	0.890411
family.Methanobacteriaceae	rs73457410	A	G	0.21534	0.0436695	1.40855e-06	-0.0369903	0.051721	0.474493
family.Methanobacteriaceae	rs75208022	C	T	-0.227245	0.048763	5.92103e-06	-0.0546479	0.0432712	0.206619
family.Methanobacteriaceae	rs894996	C	A	0.216999	0.0449076	1.87557e-06	-0.0845988	0.0494176	0.0869121
order.Methanobacteriales	rs10202904	T	G	-0.121754	0.0235357	3.0143e-07	-0.0600628	0.0258887	0.020339
order.Methanobacteriales	rs10424197	G	A	-0.111274	0.0247517	9.27887e-06	0.0248524	0.0292603	0.395683
order.Methanobacteriales	rs11018665	A	T	0.111465	0.0250516	6.51864e-06	-0.00463925	0.0296712	0.875753
order.Methanobacteriales	rs12825290	C	G	-0.216781	0.0493496	6.07567e-06	0.0167508	0.0538091	0.755572
order.Methanobacteriales	rs4257531	G	A	0.164498	0.0364959	7.44344e-06	-0.0432905	0.0414741	0.296579
order.Methanobacteriales	rs56131665	G	A	0.178661	0.039298	6.17992e-06	0.0173071	0.0390443	0.657572
order.Methanobacteriales	rs6508769	T	C	0.153519	0.0344519	8.22529e-06	-0.0284766	0.035803	0.426399
order.Methanobacteriales	rs6776814	T	C	-0.199566	0.0411825	1.63062e-06	0.00867121	0.0897529	0.923034
order.Methanobacteriales	rs73068003	G	T	-0.15814	0.0351803	8.44583e-06	-0.00590148	0.0428313	0.890411
order.Methanobacteriales	rs73457410	A	G	0.21534	0.0436695	1.40855e-06	-0.0369903	0.051721	0.474493
order.Methanobacteriales	rs75208022	C	T	-0.227245	0.048763	5.92103e-06	-0.0546479	0.0432712	0.206619
order.Methanobacteriales	rs894996	C	A	0.216999	0.0449076	1.87557e-06	-0.0845988	0.0494176	0.0869121
genus.Methanobrevibacter	rs10202904	T	G	-0.112811	0.0239106	3.08549e-06	-0.0600628	0.0258887	0.020339
genus.Methanobrevibacter	rs11018665	A	T	0.113013	0.0254343	7.03099e-06	-0.00463925	0.0296712	0.875753
genus.Methanobrevibacter	rs1334944	T	C	0.115197	0.0255492	7.6138e-06	0.0171746	0.0282881	0.543765
genus.Methanobrevibacter	rs4779844	G	C	0.109639	0.0247979	9.28281e-06	-0.000673413	0.026681	0.979864
genus.Methanobrevibacter	rs4802933	A	G	-0.135628	0.0308139	9.73818e-06	-0.0413557	0.0301436	0.170077
genus.Methanobrevibacter	rs6776814	T	C	-0.188956	0.0419905	8.04905e-06	0.00867121	0.0897529	0.923034
genus.Methanobrevibacter	rs76029318	T	C	0.222849	0.0454319	1.07552e-06	-0.0378819	0.0520113	0.466406
genus.Methanobrevibacter	rs894996	C	A	0.214213	0.0456045	3.81567e-06	-0.0845988	0.0494176	0.0869121
phylum.Euryarchaeota	rs10202904	T	G	-0.115986	0.0230271	6.1888e-07	-0.0600628	0.0258887	0.020339
phylum.Euryarchaeota	rs11022995	G	A	-0.10373	0.0228889	7.73001e-06	0.0469584	0.0253452	0.0639175
phylum.Euryarchaeota	rs34928225	T	C	0.19977	0.0425421	4.33093e-06	-0.0203882	0.0433444	0.638087
phylum.Euryarchaeota	rs45498998	G	A	-0.131882	0.029229	5.32453e-06	-0.0315736	0.0348932	0.365538
phylum.Euryarchaeota	rs56131665	G	A	0.176759	0.0385787	5.30389e-06	0.0173071	0.0390443	0.657572
phylum.Euryarchaeota	rs6064552	T	C	-0.123612	0.0275749	9.3378e-06	-0.0342687	0.0327261	0.295035
phylum.Euryarchaeota	rs6508769	T	C	0.150529	0.0337091	8.12354e-06	-0.0284766	0.035803	0.426399
phylum.Euryarchaeota	rs7015093	G	A	-0.118111	0.0264389	7.1987e-06	-0.00458728	0.0289543	0.874117
phylum.Euryarchaeota	rs73031978	C	G	-0.197523	0.0414497	2.74069e-06	0.00490367	0.0898173	0.95646
phylum.Euryarchaeota	rs76029318	T	C	0.214866	0.0438442	1.04622e-06	-0.0378819	0.0520113	0.466406
phylum.Euryarchaeota	rs7635189	G	A	0.119983	0.0259356	4.635e-06	0.0432965	0.0283753	0.127047
phylum.Euryarchaeota	rs77658038	A	C	-0.160157	0.0340856	4.7542e-06	0.0250129	0.0315787	0.428314
phylum.Euryarchaeota	rs894996	C	A	0.203577	0.0440033	5.11931e-06	-0.0845988	0.0494176	0.0869121
genus..Eubacteriumcoprostanoligenesgroup	rs1020520	T	G	-0.0590705	0.0132929	8.88975e-06	-0.0204606	0.0353047	0.562222
genus..Eubacteriumcoprostanoligenesgroup	rs10444197	A	G	-0.0505823	0.0113455	5.98464e-06	-0.0153647	0.026631	0.563974
genus..Eubacteriumcoprostanoligenesgroup	rs11052069	T	C	0.0477832	0.0107833	9.37949e-06	0.000707231	0.025564	0.977929
genus..Eubacteriumcoprostanoligenesgroup	rs11720857	C	T	0.0630776	0.0144485	9.26255e-06	-0.0177813	0.0333252	0.59364
genus..Eubacteriumcoprostanoligenesgroup	rs12906958	C	T	-0.0533159	0.0115935	4.34803e-06	0.0307029	0.0278136	0.269645
genus..Eubacteriumcoprostanoligenesgroup	rs17159861	C	T	0.0962228	0.0168388	1.03787e-08	-0.0647045	0.0409687	0.114253
genus..Eubacteriumcoprostanoligenesgroup	rs2644213	G	A	0.0538845	0.0121245	9.85638e-06	0.0140398	0.027752	0.612926
genus..Eubacteriumcoprostanoligenesgroup	rs4076415	T	G	0.0515152	0.0110294	1.98974e-06	0.0107323	0.0263522	0.683814
genus..Eubacteriumcoprostanoligenesgroup	rs4717831	A	T	0.0786783	0.0174038	9.17719e-06	0.0122857	0.0362138	0.734417
genus..Eubacteriumcoprostanoligenesgroup	rs62024432	C	T	-0.0769698	0.0172101	7.50207e-06	0.00511042	0.0433522	0.906162
genus..Eubacteriumcoprostanoligenesgroup	rs6762473	C	A	0.0521584	0.0112353	4.26113e-06	-0.021047	0.0267263	0.430989
genus..Eubacteriumcoprostanoligenesgroup	rs76898927	G	A	0.123055	0.0266375	4.78979e-06	0.0876679	0.055775	0.115994
genus..Eubacteriumcoprostanoligenesgroup	rs79895140	T	C	-0.0641017	0.0141153	8.61816e-06	0.0013875	0.0402798	0.972521
genus..Eubacteriumcoprostanoligenesgroup	rs9648214	T	C	-0.0828719	0.016431	2.5203e-07	-0.0214198	0.0450501	0.634455
order.Clostridiales	rs10209007	G	C	0.0795424	0.0182427	9.59556e-06	-0.0160019	0.0571013	0.779295
order.Clostridiales	rs10774377	A	G	0.0523003	0.0113859	3.80899e-06	-0.00426254	0.0255932	0.867724
order.Clostridiales	rs112334273	G	A	0.0639383	0.0127404	4.07257e-07	0.0112311	0.0284336	0.692846
order.Clostridiales	rs13105690	T	C	-0.0527441	0.011818	9.36806e-06	-0.0137487	0.0282679	0.626705
order.Clostridiales	rs13179700	T	C	0.0510953	0.0109569	3.52111e-06	-0.0419393	0.0267863	0.117419
order.Clostridiales	rs1842454	G	A	-0.0543676	0.012734	9.91744e-06	-0.0134873	0.0326052	0.679127
order.Clostridiales	rs2273429	A	G	-0.0726191	0.0153105	4.16871e-06	0.018935	0.0414238	0.647597
order.Clostridiales	rs290772	G	A	0.084254	0.0196297	9.99759e-06	-0.0350835	0.0566871	0.535984
order.Clostridiales	rs6442336	C	T	-0.0547729	0.0124169	9.62568e-06	0.00907586	0.0291789	0.755769
order.Clostridiales	rs6814436	T	C	0.0741858	0.0150814	9.06288e-07	-0.0682057	0.0363174	0.0603754
order.Clostridiales	rs6815608	T	C	0.104089	0.0210883	3.71989e-07	0.023044	0.035487	0.516103
order.Clostridiales	rs6934062	G	C	0.0522397	0.0116116	7.09483e-06	-0.0165992	0.0271737	0.541295
order.Clostridiales	rs7269302	A	T	-0.0965346	0.0212006	8.84345e-06	-0.0370377	0.0532172	0.486446
order.Clostridiales	rs72738886	T	C	0.0865333	0.0190392	8.41577e-06	0.0251058	0.0477673	0.599175
order.Clostridiales	rs72915163	T	C	-0.0580246	0.0120558	1.39104e-06	-0.0125438	0.0309036	0.684816
order.Clostridiales	rs76767978	G	A	0.0699806	0.0156318	8.17561e-06	-0.00300721	0.0356936	0.932857
order.Clostridiales	rs76860606	C	G	0.094122	0.0225117	8.58167e-06	0.0596491	0.0451994	0.186939
class.Clostridia	rs10209007	G	C	0.0794173	0.0182427	9.89343e-06	-0.0160019	0.0571013	0.779295
class.Clostridia	rs10774377	A	G	0.052659	0.0113858	3.24401e-06	-0.00426254	0.0255932	0.867724
class.Clostridia	rs112334273	G	A	0.0641008	0.0127404	3.81407e-07	0.0112311	0.0284336	0.692846
class.Clostridia	rs13105690	T	C	-0.0529097	0.011818	8.7779e-06	-0.0137487	0.0282679	0.626705
class.Clostridia	rs13179700	T	C	0.0511937	0.0109569	3.37083e-06	-0.0419393	0.0267863	0.117419
class.Clostridia	rs13421739	C	G	0.0888472	0.0179655	9.54199e-06	-0.0187604	0.0500936	0.708027
class.Clostridia	rs1842454	G	A	-0.0547202	0.0127338	8.72023e-06	-0.0134873	0.0326052	0.679127
class.Clostridia	rs2273429	A	G	-0.0724037	0.0153105	4.52136e-06	0.018935	0.0414238	0.647597
class.Clostridia	rs6797343	G	T	0.0592279	0.0134556	9.35647e-06	0.00774987	0.0322281	0.809967
class.Clostridia	rs6814436	T	C	0.0739995	0.0150815	9.65098e-07	-0.0682057	0.0363174	0.0603754
class.Clostridia	rs6815608	T	C	0.103803	0.0210883	4.01857e-07	0.023044	0.035487	0.516103
class.Clostridia	rs6934062	G	C	0.0524406	0.0116115	6.53083e-06	-0.0165992	0.0271737	0.541295
class.Clostridia	rs7269302	A	T	-0.0963981	0.0212007	9.04045e-06	-0.0370377	0.0532172	0.486446
class.Clostridia	rs72738886	T	C	0.086617	0.0190393	8.24241e-06	0.0251058	0.0477673	0.599175
class.Clostridia	rs72915163	T	C	-0.0581025	0.0120557	1.34295e-06	-0.0125438	0.0309036	0.684816
class.Clostridia	rs76767978	G	A	0.0698882	0.0156319	8.398e-06	-0.00300721	0.0356936	0.932857
class.Clostridia	rs76860606	C	G	0.0947036	0.0225117	7.53167e-06	0.0596491	0.0451994	0.186939
family.Rikenellaceae	rs10217435	C	T	-0.0883756	0.0197506	6.5076e-06	-0.00652147	0.0365129	0.858246
family.Rikenellaceae	rs10832801	A	C	-0.0534763	0.0122666	7.50417e-06	0.0116503	0.0283568	0.681185
family.Rikenellaceae	rs1939881	G	A	-0.105589	0.0206213	5.64373e-07	-0.107331	0.0547406	0.0499114
family.Rikenellaceae	rs2447496	G	A	-0.0549203	0.0121904	6.0861e-06	0.0329168	0.0288541	0.253952
family.Rikenellaceae	rs2833282	G	A	0.0711137	0.0156966	4.31106e-06	-0.0733766	0.0357212	0.0399613
family.Rikenellaceae	rs4264350	T	C	-0.0526393	0.0108555	1.34832e-06	-0.0310264	0.0254844	0.223427
family.Rikenellaceae	rs59663348	G	A	0.0570915	0.0125048	6.12244e-06	-0.0328935	0.0295164	0.265101
family.Rikenellaceae	rs62532512	C	A	-0.0504257	0.0107399	2.76426e-06	0.0251029	0.0256269	0.327308
family.Rikenellaceae	rs67281112	G	C	0.0635814	0.0137451	3.63475e-06	-0.020914	0.0314691	0.506314
family.Rikenellaceae	rs6744030	C	T	0.0696747	0.0157103	9.31514e-06	-0.0322443	0.0313163	0.303182
family.Rikenellaceae	rs6837275	A	G	0.0570355	0.011887	1.447e-06	0.0189751	0.0278667	0.495919
family.Rikenellaceae	rs74474130	T	G	0.137747	0.0295688	3.61378e-06	0.0986565	0.0686123	0.150467
family.Rikenellaceae	rs77885767	C	T	-0.156209	0.0336482	2.84694e-06	-0.0163875	0.0607448	0.787332
family.Rikenellaceae	rs9389714	C	T	-0.0636841	0.0143416	8.79066e-06	0.111006	0.0433726	0.0104867
family.Rikenellaceae	rs9578457	G	A	-0.141478	0.0315848	3.99449e-06	0.0468029	0.0594931	0.43146
family.Rikenellaceae	rs9603208	G	T	0.0821173	0.0159596	1.91801e-07	0.0240671	0.0424421	0.570675
order.Bacillales	rs10233278	T	C	-0.116319	0.0248527	3.50803e-06	0.00721022	0.0256526	0.778655
order.Bacillales	rs10410917	T	C	0.11471	0.0250025	5.57348e-06	-0.0322608	0.0259902	0.214506
order.Bacillales	rs11034576	A	G	0.205765	0.0453311	8.85974e-06	-0.0107419	0.0384705	0.780073
order.Bacillales	rs11207728	G	A	-0.14455	0.0316912	5.73457e-06	-0.0106818	0.0342569	0.755181
order.Bacillales	rs11844714	A	G	-0.143245	0.0320272	5.06212e-06	-0.0438461	0.0314824	0.163705
order.Bacillales	rs12522021	T	A	0.174339	0.0400515	7.60217e-06	0.00921945	0.0371926	0.804224
order.Bacillales	rs1287018	G	A	0.141125	0.0319309	9.87091e-06	-0.0269927	0.0325733	0.407288
order.Bacillales	rs4617108	A	G	0.248861	0.0525929	1.97506e-06	-0.0601844	0.0453819	0.184781
order.Bacillales	rs74420793	A	G	-0.164413	0.0353763	3.07323e-06	0.0490433	0.0411603	0.233451
genus..Eubacteriumrectalegroup	rs10248854	C	A	-0.0527827	0.0113464	4.20676e-06	0.00896907	0.0259994	0.730116
genus..Eubacteriumrectalegroup	rs10797540	A	G	0.0503179	0.0108389	3.53384e-06	-0.0098208	0.0255068	0.700218
genus..Eubacteriumrectalegroup	rs10892089	C	G	-0.0635522	0.0140072	6.21821e-06	-0.00387936	0.0326338	0.905374
genus..Eubacteriumrectalegroup	rs143694765	T	C	0.0870025	0.019779	9.75369e-06	0.0828666	0.0421004	0.049032
genus..Eubacteriumrectalegroup	rs16960159	C	G	-0.156596	0.0336234	4.10132e-06	-0.0438167	0.0429497	0.307641
genus..Eubacteriumrectalegroup	rs2884897	A	G	-0.129364	0.0289021	6.44426e-06	-0.0159517	0.0686522	0.816262
genus..Eubacteriumrectalegroup	rs314726	T	C	0.0528824	0.0109486	1.37967e-06	0.0249887	0.0254919	0.326957
genus..Eubacteriumrectalegroup	rs35398954	A	G	-0.0901402	0.0174602	5.39945e-07	-0.034558	0.0346082	0.318013
genus..Eubacteriumrectalegroup	rs3980709	A	T	-0.0622701	0.0140572	6.85524e-06	0.0184911	0.033232	0.57792
genus..Eubacteriumrectalegroup	rs59427698	A	G	-0.0576035	0.0130853	5.36906e-06	-0.0406776	0.0324304	0.20973
genus..Eubacteriumrectalegroup	rs62547233	A	G	0.0536319	0.0120201	9.8982e-06	-0.0232435	0.0281218	0.408504
genus..Eubacteriumnodatumgroup	rs10263623	C	T	0.193496	0.0439023	8.90706e-06	-0.0171512	0.0644406	0.79012
genus..Eubacteriumnodatumgroup	rs10458299	T	C	-0.187753	0.041969	8.36714e-06	-0.0096243	0.0480718	0.841319
genus..Eubacteriumnodatumgroup	rs11006576	A	G	-0.110167	0.024593	7.98664e-06	0.0203848	0.0255974	0.425821
genus..Eubacteriumnodatumgroup	rs113893692	C	T	-0.185107	0.0403573	5.75702e-06	-0.000994234	0.0387755	0.979544
genus..Eubacteriumnodatumgroup	rs34297067	A	G	-0.186907	0.0341475	6.59784e-08	0.0265764	0.0359069	0.45921
genus..Eubacteriumnodatumgroup	rs61841040	G	T	0.160621	0.0341609	3.56141e-06	0.0163601	0.0318657	0.607667
genus..Eubacteriumnodatumgroup	rs6818880	A	G	-0.110081	0.0245964	7.8254e-06	0.00110672	0.0255714	0.965479
genus..Eubacteriumnodatumgroup	rs77910827	C	T	0.201788	0.0413568	9.05381e-07	0.00957742	0.0407692	0.814272
genus..Eubacteriumnodatumgroup	rs7827125	C	T	0.1223	0.0271331	7.17355e-06	-0.0757598	0.0285294	0.00791918
genus..Eubacteriumnodatumgroup	rs7880204	T	C	-0.125454	0.0275303	6.83884e-06	-0.0123702	0.0294945	0.67492
genus..Eubacteriumnodatumgroup	rs9425984	T	C	-0.130234	0.0292347	7.20681e-06	-0.0422127	0.0305967	0.167695
genus.RuminococcaceaeUCG011	rs10274562	C	T	0.110917	0.0244556	6.49607e-06	0.0358206	0.0260737	0.169498
genus.RuminococcaceaeUCG011	rs12636310	G	A	0.132725	0.0282037	2.81235e-06	-0.0240224	0.0293872	0.413676
genus.RuminococcaceaeUCG011	rs12724320	C	T	-0.120881	0.0249229	1.51986e-06	0.0464732	0.0260789	0.0747446
genus.RuminococcaceaeUCG011	rs1416041	A	C	-0.182339	0.0339898	7.04419e-08	0.0447349	0.0313114	0.153087
genus.RuminococcaceaeUCG011	rs2729556	C	T	-0.109097	0.0233699	3.18679e-06	-0.00716344	0.0254953	0.778732
genus.RuminococcaceaeUCG011	rs4490371	T	C	-0.111816	0.0248963	7.74624e-06	-0.0381346	0.0258807	0.140623
genus.RuminococcaceaeUCG011	rs79113084	C	T	-0.152166	0.0317519	2.06123e-06	-0.0531169	0.0410834	0.196044
genus.RuminococcaceaeUCG011	rs9729514	A	G	0.184934	0.0394616	2.36769e-06	-0.0359066	0.043766	0.411975
genus.Romboutsia	rs10279978	A	G	-0.0622202	0.0127675	1.17009e-06	0.030035	0.0274143	0.273254
genus.Romboutsia	rs11221428	T	C	-0.0726779	0.0158263	6.48646e-06	-0.000833668	0.0301459	0.977938
genus.Romboutsia	rs114398731	G	C	-0.131039	0.0293815	7.95851e-06	0.0267423	0.0562119	0.634258
genus.Romboutsia	rs16843578	C	T	-0.0875276	0.0196779	5.08123e-06	-0.0117003	0.0568585	0.836963
genus.Romboutsia	rs28603357	T	C	-0.214911	0.0474739	8.52235e-06	-0.0948836	0.0911795	0.29805
genus.Romboutsia	rs34302036	A	G	0.0550261	0.0120835	5.87667e-06	0.00745983	0.0257501	0.772046
genus.Romboutsia	rs61841503	G	A	0.092888	0.0171454	3.99597e-08	-0.0596982	0.0376924	0.113234
genus.Romboutsia	rs62504452	A	G	-0.0710048	0.0156654	4.65831e-06	-0.0132992	0.0366024	0.71635
genus.Romboutsia	rs7109293	A	G	0.0919112	0.0205738	6.98354e-06	-0.0297885	0.0397684	0.453828
genus.Romboutsia	rs75200530	T	G	-0.190644	0.0421065	5.06555e-06	0.0306789	0.0743957	0.680064
genus.Romboutsia	rs75987356	G	A	-0.129578	0.0280454	6.70799e-06	-0.0227803	0.0472952	0.630046
genus.Romboutsia	rs77702691	A	G	-0.094406	0.0208544	7.36973e-06	-0.0409801	0.044519	0.357307
genus.Romboutsia	rs9389266	T	G	0.0722815	0.0162353	9.38461e-06	0.0119949	0.0333692	0.719252
genus.Romboutsia	rs9567264	C	T	0.0580018	0.0127495	5.75689e-06	0.0110088	0.0268682	0.682003
genus.Lachnoclostridium	rs1031599	G	T	-0.078627	0.0175644	6.31376e-06	0.0959799	0.0518726	0.0642703
genus.Lachnoclostridium	rs12566975	T	C	-0.0468097	0.0105787	9.57204e-06	-0.0250762	0.0254465	0.324403
genus.Lachnoclostridium	rs1528479	G	A	-0.0497798	0.0111919	9.63976e-06	-0.0105824	0.0262383	0.686713
genus.Lachnoclostridium	rs1997204	T	C	-0.108075	0.0242022	5.97081e-06	-0.0184579	0.0616925	0.764793
genus.Lachnoclostridium	rs2385421	A	G	0.0746186	0.0180734	7.13717e-06	0.0184114	0.0391153	0.637858
genus.Lachnoclostridium	rs3821998	C	A	-0.0864066	0.0192519	6.72052e-06	0.0852523	0.0417408	0.0411102
genus.Lachnoclostridium	rs4738679	G	A	-0.0520267	0.011404	4.41754e-06	0.00420227	0.0261295	0.872232
genus.Lachnoclostridium	rs6112314	A	C	-0.0561715	0.0108174	2.43212e-07	-0.00703611	0.0269033	0.793681
genus.Lachnoclostridium	rs615997	T	C	0.0511752	0.0106491	2.02677e-06	0.00988056	0.0253086	0.696238
genus.Lachnoclostridium	rs62285313	A	G	0.0864203	0.0181565	1.58331e-06	0.0462078	0.0428715	0.281114
genus.Lachnoclostridium	rs72829893	G	T	0.117472	0.0268103	5.57766e-06	0.065123	0.041637	0.117802
genus.Lachnoclostridium	rs78068103	A	G	0.0886199	0.0194248	3.66519e-06	-0.0347558	0.0399587	0.384413
genus.Lachnoclostridium	rs789029	C	T	-0.0641288	0.0137974	3.75328e-06	-0.0160064	0.0364291	0.660383
family.Rhodospirillaceae	rs1035406	G	A	-0.11354	0.0250863	5.84451e-06	-0.0111772	0.0395558	0.777508
family.Rhodospirillaceae	rs11591293	G	T	0.0743184	0.0158724	2.67148e-06	0.0223206	0.0256332	0.38388
family.Rhodospirillaceae	rs12977163	G	C	0.0730951	0.0163491	7.62595e-06	0.0149592	0.0260894	0.566384
family.Rhodospirillaceae	rs13336560	C	T	-0.0701719	0.0158061	9.17333e-06	-0.00421382	0.0258052	0.870287
family.Rhodospirillaceae	rs1549633	A	C	0.0999312	0.0218634	4.70392e-06	0.0565365	0.0398614	0.156095
family.Rhodospirillaceae	rs1923415	A	G	-0.0999238	0.0227326	9.63701e-06	0.0336353	0.0443648	0.448359
family.Rhodospirillaceae	rs3754624	C	T	0.0971389	0.0200064	1.7148e-06	0.0038925	0.0331413	0.906502
family.Rhodospirillaceae	rs4278423	T	C	0.107529	0.0235725	3.12021e-06	0.00410918	0.051707	0.936658
family.Rhodospirillaceae	rs4822789	G	C	0.0734321	0.0160521	7.00522e-06	-0.0152689	0.0260831	0.558284
family.Rhodospirillaceae	rs55876211	C	T	-0.0911851	0.0196395	2.86679e-06	-0.0440037	0.0291506	0.131164
family.Rhodospirillaceae	rs61933850	G	A	0.164808	0.0360647	7.22582e-06	0.0267768	0.0373352	0.47325
family.Rhodospirillaceae	rs6679026	T	C	0.111984	0.0251088	9.94679e-06	-0.0384795	0.0419423	0.358913
family.Rhodospirillaceae	rs7001029	C	T	0.117366	0.0261324	5.3475e-06	0.0413271	0.04379	0.345294
family.Rhodospirillaceae	rs72714493	A	G	0.0816858	0.0180791	7.34924e-06	-0.0145279	0.0356841	0.683915
family.Rhodospirillaceae	rs74354280	C	T	-0.0911896	0.0204907	6.67295e-06	0.0123229	0.0283499	0.663801
family.Rhodospirillaceae	rs76784716	A	G	0.136049	0.0285767	1.48988e-06	0.0563532	0.0402757	0.161757
family.Rhodospirillaceae	rs9813022	A	G	-0.0842444	0.0163583	2.53124e-07	-0.0065565	0.0261713	0.802183
order.Rhodospirillales	rs1035406	G	A	-0.114725	0.0247994	4.07163e-06	-0.0111772	0.0395558	0.777508
order.Rhodospirillales	rs11591293	G	T	0.0722755	0.0158186	4.68529e-06	0.0223206	0.0256332	0.38388
order.Rhodospirillales	rs11630875	T	C	0.0945198	0.0202139	3.70379e-06	0.0136247	0.0381101	0.720711
order.Rhodospirillales	rs13336560	C	T	-0.0695313	0.0157065	9.74686e-06	-0.00421382	0.0258052	0.870287
order.Rhodospirillales	rs1549633	A	C	0.0996735	0.0216667	3.88024e-06	0.0565365	0.0398614	0.156095
order.Rhodospirillales	rs3730086	A	G	0.0800354	0.0178737	7.98252e-06	0.0192686	0.0291651	0.508821
order.Rhodospirillales	rs3754624	C	T	0.094128	0.0198389	2.68367e-06	0.0038925	0.0331413	0.906502
order.Rhodospirillales	rs4278423	T	C	0.105215	0.0233778	3.9804e-06	0.00410918	0.051707	0.936658
order.Rhodospirillales	rs4822789	G	C	0.0727755	0.0159522	7.32717e-06	-0.0152689	0.0260831	0.558284
order.Rhodospirillales	rs55876211	C	T	-0.0865002	0.0195197	7.87313e-06	-0.0440037	0.0291506	0.131164
order.Rhodospirillales	rs61933850	G	A	0.164663	0.0360285	6.99876e-06	0.0267768	0.0373352	0.47325
order.Rhodospirillales	rs7001029	C	T	0.120726	0.0260989	2.83071e-06	0.0413271	0.04379	0.345294
order.Rhodospirillales	rs76784716	A	G	0.136039	0.0284399	1.31382e-06	0.0563532	0.0402757	0.161757
order.Rhodospirillales	rs77304857	C	A	-0.0997433	0.0222165	6.02031e-06	-0.0012029	0.0322942	0.970287
order.Rhodospirillales	rs9813022	A	G	-0.0830795	0.0162642	3.07213e-07	-0.0065565	0.0261713	0.802183
genus.Olsenella	rs1035588	A	G	-0.108148	0.0236848	4.85501e-06	0.00186427	0.0263497	0.943596
genus.Olsenella	rs17148768	G	A	0.140434	0.0295602	2.1984e-06	-0.081785	0.0340647	0.0163561
genus.Olsenella	rs2759329	G	A	-0.111131	0.0237218	3.43201e-06	-0.0184242	0.0263128	0.483803
genus.Olsenella	rs35225860	A	G	-0.223604	0.0482391	3.87041e-06	-0.0754007	0.0642704	0.240724
genus.Olsenella	rs6046522	C	T	0.122938	0.0269928	4.48455e-06	-0.00262473	0.0324591	0.935551
genus.Olsenella	rs61090148	A	G	-0.104783	0.0231343	6.43728e-06	0.0320032	0.0256465	0.212083
genus.Olsenella	rs62112538	C	T	-0.19943	0.0407033	1.1882e-06	-0.0397346	0.0409094	0.331408
genus.Olsenella	rs72691585	C	A	-0.249079	0.0520814	2.95294e-06	0.0145428	0.0373315	0.696862
genus.Olsenella	rs7540303	C	T	0.108044	0.023638	5.32027e-06	-0.0226315	0.0262895	0.389316
genus.Olsenella	rs8066522	G	A	-0.106529	0.0240379	9.70095e-06	0.0445227	0.0270275	0.0994924
genus.Olsenella	rs9460691	C	A	0.119966	0.0268645	7.28354e-06	0.0241354	0.0322421	0.454118
class.Deltaproteobacteria	rs1035691	A	G	-0.055176	0.0121602	9.65172e-06	0.00684078	0.0259897	0.792388
class.Deltaproteobacteria	rs112381107	C	T	0.206594	0.0456908	4.63054e-06	-0.0410852	0.0532576	0.440445
class.Deltaproteobacteria	rs11599763	T	C	-0.0544219	0.0117397	3.94123e-06	0.0106248	0.0260088	0.682901
class.Deltaproteobacteria	rs16851319	G	C	-0.0705516	0.0150849	5.67888e-06	0.0189208	0.0335755	0.573073
class.Deltaproteobacteria	rs17084793	G	A	-0.0710762	0.015953	5.68634e-06	0.06647	0.0361206	0.0657355
class.Deltaproteobacteria	rs17791387	A	G	-0.0735881	0.0154246	1.60223e-06	0.0425617	0.0433307	0.325976
class.Deltaproteobacteria	rs2692012	A	G	0.110335	0.0253336	3.14186e-06	0.0544951	0.0561192	0.331519
class.Deltaproteobacteria	rs2838334	G	A	0.0561722	0.0124124	5.44551e-06	-0.0531467	0.0266962	0.0465029
class.Deltaproteobacteria	rs3935584	C	T	-0.0523485	0.011566	7.50121e-06	-0.00541491	0.0255119	0.831912
class.Deltaproteobacteria	rs4506934	C	T	-0.0936514	0.02012	3.58887e-06	0.00507983	0.0395151	0.89771
class.Deltaproteobacteria	rs55744759	A	G	-0.0779693	0.0170738	7.3137e-06	-0.0328249	0.0401035	0.41307
class.Deltaproteobacteria	rs6058181	C	T	0.0825716	0.0165958	3.39554e-07	-0.0123545	0.0344429	0.719823
class.Deltaproteobacteria	rs62020470	A	G	-0.0585411	0.0129358	4.85084e-06	0.0295203	0.0330492	0.371738
class.Deltaproteobacteria	rs9928243	C	A	-0.0538457	0.0117718	5.02081e-06	0.0307216	0.0254071	0.226596
family.Lachnospiraceae	rs10402491	C	T	0.0661701	0.014851	7.58351e-06	0.00631076	0.0341239	0.853279
family.Lachnospiraceae	rs11139361	T	C	0.0494463	0.0110503	4.26262e-06	0.0238516	0.0271283	0.379285
family.Lachnospiraceae	rs112040820	A	G	0.0549584	0.0117086	2.41836e-06	0.00103384	0.0290773	0.971637
family.Lachnospiraceae	rs11841382	G	T	-0.0718128	0.017462	9.57773e-06	0.00382671	0.0460984	0.933842
family.Lachnospiraceae	rs11979110	T	C	-0.0500924	0.0105069	1.81843e-06	0.00313659	0.0254476	0.901904
family.Lachnospiraceae	rs1205443	A	G	0.0501415	0.0112157	7.28844e-06	0.0181314	0.0267369	0.497682
family.Lachnospiraceae	rs12760724	A	C	-0.0484566	0.0107934	7.26734e-06	-0.00439002	0.026994	0.87081
family.Lachnospiraceae	rs13005175	A	G	0.0993483	0.0218395	8.37071e-06	-0.0206083	0.0618772	0.739096
family.Lachnospiraceae	rs2159863	A	G	-0.0585831	0.0128742	3.69557e-06	-0.00999918	0.0332203	0.763417
family.Lachnospiraceae	rs2910921	T	C	0.160302	0.035832	8.41974e-06	-0.113151	0.0755878	0.134405
family.Lachnospiraceae	rs3127230	C	T	-0.0503537	0.0112201	6.20325e-06	0.0184816	0.0276783	0.504307
family.Lachnospiraceae	rs35524804	T	C	-0.0607481	0.0125216	2.44999e-06	-0.0441763	0.0308754	0.152489
family.Lachnospiraceae	rs7359994	T	C	-0.0503142	0.0112482	5.35899e-06	0.0136903	0.0258701	0.596671
family.Lachnospiraceae	rs79086868	T	C	0.0776723	0.0164472	3.01422e-06	-0.0121855	0.042158	0.772547
family.Lachnospiraceae	rs959845	C	T	-0.0493666	0.0107801	5.1695e-06	-0.0677554	0.026071	0.00935276
family.Lachnospiraceae	rs9929145	G	A	-0.125721	0.0245233	2.83594e-07	0.0320818	0.05883	0.585526
family.FamilyXIII	rs10404377	C	A	-0.0503183	0.011165	6.99027e-06	-0.0263215	0.0260859	0.312959
family.FamilyXIII	rs118170811	A	G	0.151619	0.0317112	1.80357e-06	0.0523269	0.0725034	0.470469
family.FamilyXIII	rs12643275	A	T	-0.0550907	0.0116474	2.41523e-06	-0.0356676	0.0284072	0.209268
family.FamilyXIII	rs12904405	A	G	-0.0851896	0.0192688	7.67412e-06	0.0575006	0.0435243	0.186463
family.FamilyXIII	rs1999289	A	T	-0.0637366	0.013927	2.53805e-06	0.0090164	0.0300369	0.764042
family.FamilyXIII	rs3098182	G	T	0.0508511	0.011014	4.04024e-06	-0.0358789	0.0254208	0.158127
family.FamilyXIII	rs4293737	A	G	-0.112091	0.0271305	8.38485e-06	-0.0136202	0.0313967	0.664425
family.FamilyXIII	rs482905	G	T	0.0596528	0.012717	3.72345e-06	-0.0221164	0.0292507	0.449589
family.FamilyXIII	rs6501525	A	G	0.0561559	0.0115587	1.23726e-06	-0.0102964	0.0268538	0.701407
family.FamilyXIII	rs66753613	G	A	0.0651136	0.0144251	8.08288e-06	0.0102553	0.0330696	0.756476
family.FamilyXIII	rs6797051	C	T	-0.0805984	0.0171364	4.89281e-06	-0.00236472	0.0431538	0.9563
family.FamilyXIII	rs7514702	T	C	-0.0663236	0.0141626	3.91642e-06	0.0365393	0.0355646	0.304229
genus.Slackia	rs10409783	A	G	0.0950828	0.0211239	7.69592e-06	0.0147872	0.028121	0.598996
genus.Slackia	rs112764253	T	A	0.194714	0.0411598	3.39569e-06	-0.0584799	0.0740992	0.429989
genus.Slackia	rs12440440	A	G	0.0901934	0.0190582	2.62872e-06	-0.0141064	0.0267909	0.598516
genus.Slackia	rs13339230	C	G	0.147055	0.0330635	7.42025e-06	-0.0545152	0.0453851	0.229686
genus.Slackia	rs16894137	C	T	-0.122792	0.0263047	2.71183e-06	-0.0593078	0.0376249	0.114959
genus.Slackia	rs35156985	T	C	-0.155709	0.0348085	8.05947e-06	-0.012671	0.0634483	0.84171
genus.Slackia	rs4492265	A	G	-0.0905757	0.0191658	2.40925e-06	-0.0302862	0.0277196	0.274573
genus.Slackia	rs58767323	G	C	-0.102833	0.0227077	4.59992e-06	-0.011822	0.0331854	0.721661
genus.Slackia	rs8901	C	T	0.0934594	0.0186813	6.06998e-07	-0.0187788	0.0279205	0.501214
genus.LachnospiraceaeUCG010	rs10414815	T	C	0.10453	0.0230253	4.23977e-06	-0.0581345	0.06019	0.33412
genus.LachnospiraceaeUCG010	rs11192447	A	G	0.126592	0.024345	4.68957e-07	-0.0402276	0.0585831	0.492287
genus.LachnospiraceaeUCG010	rs12346653	C	T	0.0657686	0.0139569	2.70321e-06	0.0107526	0.0311938	0.730316
genus.LachnospiraceaeUCG010	rs17730011	G	A	-0.0702357	0.015706	7.84597e-06	-0.00207743	0.0310726	0.946695
genus.LachnospiraceaeUCG010	rs2153460	A	T	-0.0684038	0.0156562	9.17312e-06	-0.0514532	0.0341423	0.131805
genus.LachnospiraceaeUCG010	rs2833528	C	T	-0.0562148	0.0127763	9.9199e-06	0.0298297	0.0263142	0.256962
genus.LachnospiraceaeUCG010	rs336138	G	T	0.0779543	0.0171865	7.48417e-06	-0.014709	0.0395541	0.70999
genus.LachnospiraceaeUCG010	rs4576377	A	C	-0.0572001	0.0127043	7.63056e-06	-0.0341312	0.0263595	0.195377
genus.LachnospiraceaeUCG010	rs72761829	A	T	0.111884	0.0238893	2.57651e-06	-0.0231999	0.0449011	0.605374
genus.LachnospiraceaeUCG010	rs72894957	G	A	0.222263	0.0486425	5.68428e-06	-0.0482019	0.0846052	0.568863
genus.LachnospiraceaeUCG010	rs74315802	G	T	0.0867262	0.0183477	3.19006e-06	-0.024907	0.0331105	0.451907
genus.LachnospiraceaeUCG010	rs9981767	A	C	0.0655062	0.0131994	9.96373e-07	0.122546	0.0283324	1.52318e-05
genus.Lactococcus	rs10417872	T	G	0.118306	0.024522	1.28678e-06	-0.0248436	0.0280006	0.374943
genus.Lactococcus	rs123059	T	C	-0.13671	0.0274694	1.26562e-06	0.0441924	0.0307692	0.150931
genus.Lactococcus	rs12621813	G	A	0.108423	0.0239978	6.60829e-06	-0.0296183	0.0287783	0.303392
genus.Lactococcus	rs17168302	G	A	0.191857	0.0424761	6.28602e-06	0.0771231	0.0414373	0.0627162
genus.Lactococcus	rs2293361	C	T	-0.199221	0.0430969	1.39593e-06	-0.101019	0.0564026	0.0732892
genus.Lactococcus	rs34757988	G	C	0.122294	0.0228976	8.95039e-08	0.00659713	0.0260811	0.800309
genus.Lactococcus	rs4766997	C	T	0.114599	0.023839	2.06145e-06	-0.0151354	0.0256566	0.555243
genus.Lactococcus	rs55910161	C	T	0.146426	0.0307367	2.36214e-06	-0.0190835	0.0403479	0.636233
genus.Lactococcus	rs6674304	C	T	0.200758	0.0442121	6.17759e-06	-0.00659984	0.0662927	0.920697
genus.Lactococcus	rs757872	G	C	0.140799	0.027582	4.36882e-07	-0.0684201	0.0338439	0.0432136
genus.Lactococcus	rs7992246	T	C	0.104232	0.0230786	4.44724e-06	-0.00419609	0.026053	0.872046
genus.Fusicatenibacter	rs10439674	A	G	-0.0572129	0.0130007	7.68485e-06	-0.0343006	0.0315506	0.276966
genus.Fusicatenibacter	rs167879	C	T	-0.0659543	0.0148763	5.86893e-06	0.00841434	0.0356422	0.813372
genus.Fusicatenibacter	rs1864685	A	C	-0.0494799	0.0108105	4.96161e-06	0.0357045	0.0257943	0.166298
genus.Fusicatenibacter	rs2025938	G	A	-0.0967298	0.0205426	2.98832e-06	-0.00122918	0.0510111	0.980776
genus.Fusicatenibacter	rs206581	A	G	-0.0568339	0.0127894	8.95756e-06	0.026582	0.0307884	0.38793
genus.Fusicatenibacter	rs2132128	G	A	-0.0771914	0.0160344	1.07686e-06	0.0604558	0.0421873	0.151849
genus.Fusicatenibacter	rs3303	T	C	-0.0953657	0.020407	3.93891e-06	0.0248275	0.052132	0.6339
genus.Fusicatenibacter	rs4378146	A	C	-0.0616691	0.0125259	7.20451e-07	-0.00329273	0.0291308	0.910005
genus.Fusicatenibacter	rs60254196	A	G	-0.0492427	0.0109365	5.46739e-06	0.0548047	0.0255141	0.0317125
genus.Fusicatenibacter	rs62187631	T	C	-0.0710571	0.015924	4.54526e-06	-0.020845	0.0322252	0.517727
genus.Fusicatenibacter	rs62353480	A	G	-0.0701397	0.0145589	1.56768e-06	0.0248675	0.0340495	0.465185
genus.Fusicatenibacter	rs6515626	G	A	0.141575	0.0313559	7.28654e-06	0.128571	0.0509563	0.0116305
genus.Fusicatenibacter	rs704418	T	C	0.0739124	0.0151073	7.77428e-07	0.0511516	0.0384029	0.182869
genus.Fusicatenibacter	rs73103914	A	G	-0.0597324	0.0134458	8.29563e-06	0.051445	0.0355295	0.147631
genus.Fusicatenibacter	rs792108	T	C	-0.0508345	0.0113843	8.49535e-06	0.032124	0.0257985	0.213062
genus.Fusicatenibacter	rs8028026	A	G	-0.0792146	0.0180505	8.0633e-06	-0.0980711	0.0439422	0.0256265
genus.Fusicatenibacter	rs8063430	T	C	-0.104026	0.022217	4.9289e-06	-0.0279044	0.0578263	0.629412
genus.Fusicatenibacter	rs9905659	G	A	-0.061617	0.0136576	7.30993e-06	0.00734316	0.0328413	0.823072
genus.ChristensenellaceaeR.7group	rs10461257	A	G	-0.0551969	0.0122069	6.50746e-06	-0.0168021	0.0269393	0.532823
genus.ChristensenellaceaeR.7group	rs17081797	A	G	-0.0904325	0.0204253	3.34031e-06	-0.0317888	0.0517281	0.53886
genus.ChristensenellaceaeR.7group	rs60954665	T	G	0.049815	0.0110787	7.13177e-06	0.0162037	0.0253272	0.52232
genus.ChristensenellaceaeR.7group	rs62132810	A	G	-0.0828853	0.0179623	5.66711e-06	-0.0175004	0.0364825	0.631447
genus.ChristensenellaceaeR.7group	rs62190261	A	C	0.0958394	0.0214723	8.74023e-06	-0.032947	0.0453477	0.467507
genus.ChristensenellaceaeR.7group	rs62467127	C	T	0.114108	0.0251983	3.25362e-06	-0.0499306	0.0812983	0.539106
genus.ChristensenellaceaeR.7group	rs73952017	C	T	-0.0862164	0.0194354	8.45769e-06	0.00184724	0.041584	0.964568
genus.ChristensenellaceaeR.7group	rs78521377	C	T	0.124992	0.0274797	5.60674e-06	-0.0589148	0.0723897	0.415728
genus.ChristensenellaceaeR.7group	rs892686	A	G	0.0514099	0.011136	3.96861e-06	0.0135166	0.025471	0.595651
genus.ChristensenellaceaeR.7group	rs999354	T	A	0.0580248	0.0117185	7.00695e-07	0.0372708	0.0262153	0.155108
genus.Adlercreutzia	rs1046175	C	G	0.112758	0.0255994	6.35889e-06	-0.0622132	0.0497849	0.211431
genus.Adlercreutzia	rs11604400	C	T	-0.102524	0.0234834	9.74463e-06	0.0790401	0.0413653	0.0560325
genus.Adlercreutzia	rs12522517	A	T	-0.104884	0.0234695	4.41254e-06	-0.00109371	0.0360469	0.975795
genus.Adlercreutzia	rs13231526	C	A	0.143237	0.0311654	4.81355e-06	-0.0143713	0.0464747	0.757147
genus.Adlercreutzia	rs2147798	C	G	0.0922959	0.0192121	1.39877e-06	-0.00888853	0.0293556	0.762051
genus.Adlercreutzia	rs2717140	C	T	-0.119225	0.0251081	2.04594e-06	-0.011369	0.0424588	0.78888
genus.Adlercreutzia	rs55719207	G	A	-0.0699243	0.0158036	9.60505e-06	0.0319585	0.0260593	0.220057
genus.Adlercreutzia	rs6664405	T	C	-0.0953084	0.0210752	5.23422e-06	0.0309818	0.0359742	0.389116
genus.Adlercreutzia	rs7680684	C	T	-0.083381	0.0168901	9.76904e-07	0.0223506	0.0268163	0.40458
genus.Adlercreutzia	rs80078995	A	T	-0.11324	0.0232586	1.57358e-06	-0.0195102	0.0360087	0.587944
genus.Adlercreutzia	rs9490822	C	T	-0.0734512	0.0155789	2.54421e-06	-0.0341466	0.0254518	0.17972
genus.Adlercreutzia	rs9915817	T	C	0.0749219	0.016833	8.21673e-06	-0.00379791	0.0281261	0.892587
genus.Oxalobacter	rs10464997	G	A	0.137691	0.0294804	3.29754e-06	-0.0127023	0.03276	0.69821
genus.Oxalobacter	rs11108500	A	G	-0.199099	0.0427327	3.74279e-06	0.0264549	0.0454097	0.560174
genus.Oxalobacter	rs111966731	T	C	0.213114	0.047162	7.29863e-06	0.0555882	0.0454708	0.221517
genus.Oxalobacter	rs12002250	A	C	0.217122	0.0466317	1.41504e-06	0.0589698	0.0637677	0.355091
genus.Oxalobacter	rs1569853	T	C	-0.138078	0.0296981	3.64501e-06	0.0148309	0.0390148	0.703845
genus.Oxalobacter	rs36057338	G	T	0.207847	0.0421439	8.79803e-07	0.0405599	0.0702155	0.563501
genus.Oxalobacter	rs3862635	C	T	-0.172142	0.0394026	9.18685e-06	-0.0236479	0.0442336	0.592917
genus.Oxalobacter	rs4428215	G	A	0.130293	0.0242237	7.51071e-08	0.0362591	0.0291903	0.214176
genus.Oxalobacter	rs6000536	C	T	-0.130992	0.0253804	2.06054e-07	0.0101307	0.0338636	0.764816
genus.Oxalobacter	rs6071435	T	A	-0.105512	0.021489	1.07431e-06	-4.58481e-05	0.0261251	0.9986
genus.Oxalobacter	rs6993398	G	A	0.127217	0.0278855	7.12773e-06	-0.0138408	0.0326759	0.671874
genus.Oxalobacter	rs736744	C	T	0.117882	0.0211262	2.57471e-08	-0.0176555	0.0256293	0.490899
genus.RuminococcaceaeUCG003	rs10490280	C	T	-0.0672094	0.0143309	4.15551e-06	0.00487923	0.0323111	0.87997
genus.RuminococcaceaeUCG003	rs11243416	T	C	-0.0925653	0.0191203	1.66882e-06	0.0545036	0.0502067	0.277664
genus.RuminococcaceaeUCG003	rs11613919	G	T	0.0727604	0.0155716	1.62509e-06	-0.0449295	0.0306815	0.143088
genus.RuminococcaceaeUCG003	rs139730	G	C	-0.0577655	0.0130645	9.72112e-06	0.0508903	0.0294207	0.0836758
genus.RuminococcaceaeUCG003	rs16959793	A	C	-0.062527	0.0131259	2.21709e-06	-0.00518764	0.0257841	0.840546
genus.RuminococcaceaeUCG003	rs2523124	T	C	-0.0546625	0.0120823	5.7837e-06	-7.50172e-05	0.0259368	0.997692
genus.RuminococcaceaeUCG003	rs3013089	G	A	-0.0551473	0.0120346	4.38133e-06	0.0174156	0.0261825	0.505947
genus.RuminococcaceaeUCG003	rs4452755	A	C	-0.0634463	0.0134741	3.29335e-06	0.00459434	0.0268862	0.864317
genus.RuminococcaceaeUCG003	rs4532474	G	A	0.0769231	0.017045	4.82127e-06	0.0291234	0.0342271	0.394833
genus.RuminococcaceaeUCG003	rs4629039	T	A	0.0553742	0.0122659	6.54355e-06	-0.0686673	0.0261765	0.00870964
genus.RuminococcaceaeUCG003	rs646327	G	A	0.0586696	0.0118369	7.8318e-07	0.00142162	0.0257666	0.956001
genus.RuminococcaceaeUCG003	rs6759615	A	G	0.102523	0.0200204	7.86224e-07	0.0483967	0.0423569	0.253208
genus.RuminococcaceaeUCG003	rs73341549	T	C	-0.169857	0.0318768	1.50953e-07	-0.0136535	0.054291	0.801438
genus.RuminococcaceaeUCG003	rs78720113	A	G	-0.115348	0.0249601	7.59261e-06	0.169172	0.04529	0.000187491
genus.RuminococcaceaeUCG014	rs10495392	C	T	-0.082486	0.0187194	9.96329e-06	0.0381077	0.0489012	0.435815
genus.RuminococcaceaeUCG014	rs10791168	A	G	-0.0664624	0.0150069	9.76182e-06	0.0464526	0.0329696	0.158848
genus.RuminococcaceaeUCG014	rs10941294	C	T	-0.122057	0.0260017	2.397e-06	0.00482055	0.055974	0.93137
genus.RuminococcaceaeUCG014	rs115777838	T	C	-0.18835	0.0386643	4.62331e-07	0.0118233	0.0405027	0.770352
genus.RuminococcaceaeUCG014	rs12638134	T	G	0.0582548	0.0119657	1.21144e-06	-0.00472916	0.0256631	0.853795
genus.RuminococcaceaeUCG014	rs17296933	C	G	-0.0829544	0.0185058	7.33724e-06	0.0208868	0.0400849	0.602322
genus.RuminococcaceaeUCG014	rs34402072	C	T	-0.0688023	0.0156083	9.80426e-06	-0.0289056	0.0358518	0.420098
genus.RuminococcaceaeUCG014	rs439810	G	C	-0.0577127	0.0126675	7.04188e-06	0.00898273	0.0269451	0.738855
genus.RuminococcaceaeUCG014	rs56105232	G	A	0.139276	0.0299132	2.9128e-06	0.0154317	0.0533034	0.772193
genus.RuminococcaceaeUCG014	rs61898819	A	T	0.0607865	0.0138761	9.91789e-06	0.0486373	0.0320816	0.129507
genus.RuminococcaceaeUCG014	rs62478832	T	A	-0.058129	0.012903	6.04427e-06	-0.0492011	0.0267308	0.065678
genus.RuminococcaceaeUCG014	rs72809222	T	C	0.0671775	0.0139838	2.41191e-06	0.00627024	0.0310643	0.840036
genus.RuminococcaceaeUCG014	rs73186226	G	A	-0.0993852	0.0216819	6.71749e-06	0.0772437	0.0466593	0.0978273
genus.RuminococcaceaeUCG014	rs74060145	C	G	-0.115767	0.0254199	8.7051e-06	-0.0130431	0.0473032	0.782752
genus.RuminococcaceaeUCG014	rs79640386	T	A	-0.110863	0.0248098	8.73755e-06	-0.0201831	0.0375675	0.591096
genus.RuminococcaceaeUCG014	rs853612	A	G	-0.0528257	0.0119367	9.75451e-06	-0.0413277	0.0259681	0.111501
genus.RuminococcaceaeUCG014	rs995642	C	T	0.060048	0.0126417	1.90222e-06	0.0572334	0.0298234	0.0549743
family.Bifidobacteriaceae	rs10496759	G	C	0.0637133	0.0144305	8.79796e-06	-0.00102635	0.0306715	0.973306
family.Bifidobacteriaceae	rs10831953	G	A	0.0537537	0.0123746	9.94742e-06	0.0598948	0.0276757	0.0304516
family.Bifidobacteriaceae	rs10841473	G	C	-0.0613031	0.0128844	2.28067e-06	-0.01469	0.0301247	0.625804
family.Bifidobacteriaceae	rs10857328	T	A	0.0562	0.0126395	7.24135e-06	0.0022512	0.0281239	0.936201
family.Bifidobacteriaceae	rs12446429	T	C	0.0810099	0.019073	8.52886e-06	-0.0239831	0.032761	0.464131
family.Bifidobacteriaceae	rs13020688	G	A	0.0584045	0.0122081	1.57375e-06	-0.00834811	0.0276746	0.762918
family.Bifidobacteriaceae	rs182549	C	T	0.11707	0.0126703	5.942e-20	0.0476182	0.0262643	0.0698265
family.Bifidobacteriaceae	rs4957061	T	C	0.0569873	0.0116907	1.1517e-06	-0.0275967	0.0258612	0.285923
family.Bifidobacteriaceae	rs540489	T	G	-0.0632518	0.013817	5.36811e-06	-0.0231965	0.033176	0.48443
family.Bifidobacteriaceae	rs55888705	A	G	0.053673	0.0120586	8.66208e-06	-0.0409926	0.0282032	0.146093
family.Bifidobacteriaceae	rs677208	G	C	0.0728589	0.0164821	6.0011e-06	0.0142957	0.0338747	0.673012
family.Bifidobacteriaceae	rs6899771	A	G	-0.0914312	0.0202604	7.27995e-06	-0.005151	0.0421487	0.902733
family.Bifidobacteriaceae	rs7174549	C	T	0.0551726	0.0124655	6.8678e-06	-0.0382079	0.0265062	0.149452
family.Bifidobacteriaceae	rs7322849	T	C	0.110676	0.0200996	1.74032e-08	0.0717539	0.0443083	0.105356
family.Bifidobacteriaceae	rs76671854	C	G	-0.0892981	0.0183177	1.03632e-06	-0.0473403	0.0384868	0.218681
family.Bifidobacteriaceae	rs857444	C	T	0.0553965	0.0120669	3.82492e-06	0.0627712	0.0263173	0.0170714
order.Bifidobacteriales	rs10496759	G	C	0.0637133	0.0144305	8.79796e-06	-0.00102635	0.0306715	0.973306
order.Bifidobacteriales	rs10831953	G	A	0.0537537	0.0123746	9.94742e-06	0.0598948	0.0276757	0.0304516
order.Bifidobacteriales	rs10841473	G	C	-0.0613031	0.0128844	2.28067e-06	-0.01469	0.0301247	0.625804
order.Bifidobacteriales	rs10857328	T	A	0.0562	0.0126395	7.24135e-06	0.0022512	0.0281239	0.936201
order.Bifidobacteriales	rs12446429	T	C	0.0810099	0.019073	8.52886e-06	-0.0239831	0.032761	0.464131
order.Bifidobacteriales	rs13020688	G	A	0.0584045	0.0122081	1.57375e-06	-0.00834811	0.0276746	0.762918
order.Bifidobacteriales	rs182549	C	T	0.11707	0.0126703	5.942e-20	0.0476182	0.0262643	0.0698265
order.Bifidobacteriales	rs4957061	T	C	0.0569873	0.0116907	1.1517e-06	-0.0275967	0.0258612	0.285923
order.Bifidobacteriales	rs540489	T	G	-0.0632518	0.013817	5.36811e-06	-0.0231965	0.033176	0.48443
order.Bifidobacteriales	rs55888705	A	G	0.053673	0.0120586	8.66208e-06	-0.0409926	0.0282032	0.146093
order.Bifidobacteriales	rs677208	G	C	0.0728589	0.0164821	6.0011e-06	0.0142957	0.0338747	0.673012
order.Bifidobacteriales	rs6899771	A	G	-0.0914312	0.0202604	7.27995e-06	-0.005151	0.0421487	0.902733
order.Bifidobacteriales	rs7174549	C	T	0.0551726	0.0124655	6.8678e-06	-0.0382079	0.0265062	0.149452
order.Bifidobacteriales	rs7322849	T	C	0.110676	0.0200996	1.74032e-08	0.0717539	0.0443083	0.105356
order.Bifidobacteriales	rs76671854	C	G	-0.0892981	0.0183177	1.03632e-06	-0.0473403	0.0384868	0.218681
order.Bifidobacteriales	rs857444	C	T	0.0553965	0.0120669	3.82492e-06	0.0627712	0.0263173	0.0170714
genus..Eubacteriumhalliigroup	rs10501370	C	T	-0.115589	0.0252489	5.41918e-06	0.0586783	0.0521221	0.260256
genus..Eubacteriumhalliigroup	rs10798999	C	T	0.0601661	0.0126752	2.60558e-06	0.0264467	0.0287585	0.357775
genus..Eubacteriumhalliigroup	rs117748144	T	C	-0.126582	0.028712	7.86002e-06	-0.108561	0.0571347	0.0574222
genus..Eubacteriumhalliigroup	rs13116360	T	C	0.154124	0.0297185	2.94487e-07	-0.00887007	0.0509818	0.861877
genus..Eubacteriumhalliigroup	rs17074066	T	C	-0.0813986	0.0189272	9.34905e-06	0.152658	0.0897939	0.0891128
genus..Eubacteriumhalliigroup	rs17474256	G	A	0.0810805	0.0184573	9.45445e-06	-0.0716236	0.042819	0.0943844
genus..Eubacteriumhalliigroup	rs281379	A	G	-0.0499523	0.0112153	9.32796e-06	0.00164611	0.0257924	0.949113
genus..Eubacteriumhalliigroup	rs28584818	A	G	0.126115	0.0268627	4.43235e-06	0.0640964	0.0468174	0.170976
genus..Eubacteriumhalliigroup	rs60254196	A	G	-0.0522832	0.0111865	2.69672e-06	0.0548047	0.0255141	0.0317125
genus..Eubacteriumhalliigroup	rs630939	C	T	-0.0508914	0.0114352	9.15759e-06	-0.00414822	0.0256825	0.871685
genus..Eubacteriumhalliigroup	rs6550770	T	C	-0.198087	0.0443545	4.823e-06	-0.124651	0.0631513	0.0483994
genus..Eubacteriumhalliigroup	rs74018587	C	T	0.208943	0.043822	3.70257e-06	0.0842936	0.0647256	0.192806
genus..Eubacteriumhalliigroup	rs78056098	G	T	-0.0507411	0.0113758	8.28818e-06	-0.00536436	0.0264903	0.839524
genus..Eubacteriumhalliigroup	rs949971	T	G	-0.0540164	0.0116101	3.29002e-06	0.00551514	0.0270863	0.838656
genus.Anaerostipes	rs10502061	A	G	0.0835752	0.0192017	7.93539e-06	0.0537304	0.0398516	0.177574
genus.Anaerostipes	rs13376554	A	T	0.197389	0.0458642	7.72059e-06	0.0349784	0.0809085	0.665509
genus.Anaerostipes	rs2014785	T	C	0.0515687	0.0112199	4.68061e-06	-0.0409942	0.0258001	0.11208
genus.Anaerostipes	rs2396460	T	C	-0.0512653	0.0109555	2.91088e-06	0.0299719	0.0254935	0.239727
genus.Anaerostipes	rs2804244	A	G	-0.053089	0.0110983	2.04051e-06	-0.0162048	0.0260422	0.533777
genus.Anaerostipes	rs3900776	G	A	-0.110013	0.0236302	2.74765e-06	0.0587966	0.0762945	0.440913
genus.Anaerostipes	rs60983350	G	A	-0.0539901	0.0116575	4.42054e-06	0.0669592	0.0270825	0.0134202
genus.Anaerostipes	rs62157625	T	C	0.088573	0.0185548	1.44909e-06	0.0635579	0.0389399	0.102637
genus.Anaerostipes	rs62215703	G	A	0.0644965	0.0136702	1.9777e-06	-0.00893242	0.0308711	0.772318
genus.Anaerostipes	rs6474958	A	G	-0.0500065	0.0112001	6.74483e-06	0.0749434	0.0270278	0.00555712
genus.Anaerostipes	rs6726833	C	A	-0.0877497	0.0189408	3.32217e-06	0.00350528	0.0467694	0.940256
genus.Anaerostipes	rs6854026	T	C	-0.0508482	0.0109075	3.19578e-06	0.0163214	0.0255376	0.522749
genus.Anaerostipes	rs7193624	C	T	0.0750642	0.0150723	5.35482e-07	0.019936	0.0463117	0.666851
genus.Anaerostipes	rs7823228	G	C	-0.0621085	0.0136614	5.84203e-06	-0.0140899	0.0338854	0.677549
genus.Anaerostipes	rs78735375	A	C	-0.137429	0.0305304	5.33384e-06	0.0801597	0.0643653	0.21299
genus..Clostridiuminnocuumgroup	rs10506058	A	G	0.0997048	0.0221926	8.92443e-06	0.0395446	0.0256994	0.123869
genus..Clostridiuminnocuumgroup	rs1942371	G	A	-0.157938	0.034187	4.06337e-06	-0.0824806	0.0388583	0.033787
genus..Clostridiuminnocuumgroup	rs1948423	T	A	-0.108859	0.023425	3.4941e-06	0.0468479	0.0267477	0.0798638
genus..Clostridiuminnocuumgroup	rs40656	C	T	0.142664	0.0311021	8.6152e-06	0.0436516	0.0317258	0.168852
genus..Clostridiuminnocuumgroup	rs4869133	G	A	-0.180591	0.0409505	7.24455e-06	-0.0345002	0.0335654	0.30402
genus..Clostridiuminnocuumgroup	rs61267978	T	C	0.14708	0.0320875	5.58513e-06	-0.0603482	0.0388325	0.120169
genus..Clostridiuminnocuumgroup	rs6577484	G	A	0.160425	0.0360857	8.40602e-06	-0.0534448	0.0418476	0.201557
genus..Clostridiuminnocuumgroup	rs6890185	T	C	0.113424	0.0233137	1.12244e-06	-0.0361491	0.0271947	0.18376
genus..Clostridiuminnocuumgroup	rs71564433	T	A	-0.126746	0.0274657	7.8001e-06	-0.0345983	0.0317848	0.276366
genus..Clostridiuminnocuumgroup	rs77845139	A	G	-0.114993	0.0257186	8.40622e-06	-0.043225	0.0292938	0.140059
genus.Prevotella9	rs10512344	C	G	0.247373	0.0544087	3.19324e-06	-0.0210246	0.0916722	0.818601
genus.Prevotella9	rs111509883	T	C	0.171131	0.0347624	1.24389e-06	-0.0125163	0.0410515	0.760449
genus.Prevotella9	rs11199734	A	T	0.0770209	0.0169462	7.00288e-06	-0.045488	0.0307745	0.139379
genus.Prevotella9	rs11685699	C	T	-0.141357	0.0295665	2.02552e-06	-0.00166355	0.0483167	0.972534
genus.Prevotella9	rs117271932	A	G	0.208089	0.0440393	2.81722e-06	0.0246628	0.0554886	0.656705
genus.Prevotella9	rs12648235	T	C	0.0785902	0.0177676	7.39079e-06	0.00601036	0.030263	0.842572
genus.Prevotella9	rs1304512	G	A	0.0761593	0.0165885	5.29082e-06	-0.0111955	0.0285603	0.695061
genus.Prevotella9	rs2104588	T	C	0.105558	0.023773	8.12987e-06	-0.017181	0.0547537	0.753682
genus.Prevotella9	rs2495052	A	G	0.0838978	0.0188523	8.97142e-06	-0.0259596	0.0357747	0.468058
genus.Prevotella9	rs2683313	A	G	-0.0724576	0.0151603	1.68895e-06	-0.0260599	0.0272745	0.339341
genus.Prevotella9	rs4968431	G	T	0.0640113	0.0144162	8.58441e-06	-0.0177366	0.0263803	0.501366
genus.Prevotella9	rs7237249	C	T	-0.0823764	0.0182126	8.93303e-06	0.002514	0.0323848	0.938123
genus.Prevotella9	rs72815774	T	C	-0.176186	0.0393068	8.78291e-06	-0.032111	0.0529641	0.54433
genus.Prevotella9	rs746764	T	C	-0.0915772	0.0193245	2.03999e-06	0.0633326	0.0310596	0.0414429
genus.Prevotella9	rs7976209	T	C	-0.0870786	0.0197951	7.28343e-06	-0.0118402	0.0351194	0.73601
genus.Prevotella9	rs9428102	A	G	-0.0778845	0.0176068	4.61734e-06	0.0203954	0.0307952	0.507785
genus.Prevotella9	rs9613013	G	A	0.0917591	0.0202697	6.10415e-06	-0.00219311	0.0389683	0.955119
family.ClostridialesvadinBB60group	rs10517600	T	G	0.0626993	0.0139364	6.82768e-06	-0.00550625	0.0262031	0.83356
family.ClostridialesvadinBB60group	rs10904722	C	T	-0.0672314	0.0147123	5.04837e-06	0.00732367	0.0297606	0.805616
family.ClostridialesvadinBB60group	rs118104867	C	T	0.214464	0.0455098	3.43598e-06	-0.0208277	0.0506047	0.68065
family.ClostridialesvadinBB60group	rs13409132	A	G	-0.165419	0.0352154	4.37231e-06	-0.022161	0.0678477	0.743949
family.ClostridialesvadinBB60group	rs17121075	G	A	0.0769254	0.0172234	7.91417e-06	-0.0116464	0.031023	0.707354
family.ClostridialesvadinBB60group	rs2191834	G	T	0.0746375	0.0159136	2.50195e-06	-0.00125597	0.0296736	0.966239
family.ClostridialesvadinBB60group	rs28691777	C	T	0.137134	0.0266996	6.95697e-07	0.00148321	0.0622817	0.981001
family.ClostridialesvadinBB60group	rs34088226	A	G	-0.117807	0.026924	7.66216e-06	0.0824713	0.0543938	0.129471
family.ClostridialesvadinBB60group	rs55682560	C	T	-0.131519	0.0261319	4.97034e-07	-0.0114224	0.047164	0.808637
family.ClostridialesvadinBB60group	rs6588624	G	A	-0.0662317	0.0138147	1.79287e-06	0.00572591	0.0254083	0.821702
family.ClostridialesvadinBB60group	rs66714985	A	C	0.116908	0.0252447	4.85334e-06	0.0580538	0.0420357	0.167261
family.ClostridialesvadinBB60group	rs7226487	A	G	-0.0643682	0.0138701	3.58282e-06	-0.0386825	0.0254331	0.128272
family.ClostridialesvadinBB60group	rs7538034	T	G	-0.078598	0.0165982	2.36706e-06	0.0393857	0.0345314	0.254046
family.ClostridialesvadinBB60group	rs7725895	A	G	-0.116224	0.0240367	3.94356e-06	-0.0691489	0.0390753	0.0767892
family.ClostridialesvadinBB60group	rs989682	A	G	0.070194	0.0155364	6.8471e-06	0.055922	0.0300984	0.0631728
family.ClostridialesvadinBB60group	rs9979874	G	C	-0.0738925	0.0150911	1.05271e-06	0.00860858	0.0271429	0.751125
genus.LachnospiraceaeUCG008	rs10741777	T	C	-0.0973842	0.0194791	7.68659e-07	0.00264045	0.0274519	0.923374
genus.LachnospiraceaeUCG008	rs10793103	C	T	0.0974344	0.0181279	9.34937e-08	0.0178456	0.0255448	0.484803
genus.LachnospiraceaeUCG008	rs10801803	G	A	-0.117029	0.0243085	1.40029e-06	0.0902807	0.0362807	0.0128322
genus.LachnospiraceaeUCG008	rs13024781	T	C	-0.0798769	0.0168846	2.29166e-06	0.00588953	0.0254853	0.817241
genus.LachnospiraceaeUCG008	rs57091572	A	G	-0.110443	0.0235801	2.85822e-06	-0.002755	0.0374771	0.941399
genus.LachnospiraceaeUCG008	rs61944774	A	G	0.179838	0.0393797	6.34122e-06	0.0235253	0.0572222	0.680984
genus.LachnospiraceaeUCG008	rs62277846	C	T	0.102292	0.0212319	1.58892e-06	-0.012591	0.0322257	0.696011
genus.LachnospiraceaeUCG008	rs67078837	T	C	-0.0845848	0.0170693	7.68189e-07	-0.0453079	0.0257405	0.0783772
genus.LachnospiraceaeUCG008	rs75356640	G	A	0.136523	0.0303128	9.83206e-06	0.0383073	0.0390572	0.326692
genus.LachnospiraceaeUCG008	rs955844	A	C	0.112064	0.0228369	1.80994e-06	-0.0347584	0.0362015	0.336986
genus.LachnospiraceaeUCG008	rs9873555	G	C	-0.121162	0.0233467	2.41343e-07	-0.0131955	0.039615	0.739064
order.Erysipelotrichales	rs1074800	A	G	0.0492438	0.010887	6.14583e-06	-0.00919278	0.0257528	0.721119
order.Erysipelotrichales	rs10781552	C	T	-0.0552212	0.0116074	2.33114e-06	0.0348041	0.0283391	0.219398
order.Erysipelotrichales	rs17530232	A	G	0.10305	0.0224648	2.79123e-06	0.0153831	0.0564378	0.785185
order.Erysipelotrichales	rs1884466	C	T	-0.0475363	0.0106939	9.52701e-06	-0.0214041	0.0255068	0.401383
order.Erysipelotrichales	rs2300774	G	A	0.0524152	0.0106784	8.95466e-07	-0.0242623	0.0254836	0.341058
order.Erysipelotrichales	rs290833	T	G	-0.0497374	0.0111376	8.029e-06	0.00834864	0.0255087	0.743452
order.Erysipelotrichales	rs35161940	T	C	-0.0806041	0.0167641	1.8451e-06	-0.0200303	0.0412271	0.627073
order.Erysipelotrichales	rs4078432	C	T	-0.0608929	0.0133764	4.23104e-06	0.0215642	0.0338377	0.523939
order.Erysipelotrichales	rs56970041	T	G	0.0724144	0.0164471	5.40344e-06	-0.132026	0.0529078	0.0125811
order.Erysipelotrichales	rs62504403	C	T	0.0681159	0.0127883	1.12265e-07	0.0122048	0.031984	0.702765
order.Erysipelotrichales	rs7234058	T	C	-0.0945759	0.0194091	9.12341e-07	-0.0268492	0.0443305	0.544741
order.Erysipelotrichales	rs7826267	T	G	-0.0839071	0.0199131	9.28449e-06	0.0246182	0.051886	0.635167
order.Erysipelotrichales	rs8003149	C	T	0.0538798	0.0116888	4.08475e-06	0.0110734	0.026939	0.681031
family.Erysipelotrichaceae	rs1074800	A	G	0.0492438	0.010887	6.14583e-06	-0.00919278	0.0257528	0.721119
family.Erysipelotrichaceae	rs10781552	C	T	-0.0552212	0.0116074	2.33114e-06	0.0348041	0.0283391	0.219398
family.Erysipelotrichaceae	rs17530232	A	G	0.10305	0.0224648	2.79123e-06	0.0153831	0.0564378	0.785185
family.Erysipelotrichaceae	rs1884466	C	T	-0.0475363	0.0106939	9.52701e-06	-0.0214041	0.0255068	0.401383
family.Erysipelotrichaceae	rs2300774	G	A	0.0524152	0.0106784	8.95466e-07	-0.0242623	0.0254836	0.341058
family.Erysipelotrichaceae	rs290833	T	G	-0.0497374	0.0111376	8.029e-06	0.00834864	0.0255087	0.743452
family.Erysipelotrichaceae	rs35161940	T	C	-0.0806041	0.0167641	1.8451e-06	-0.0200303	0.0412271	0.627073
family.Erysipelotrichaceae	rs4078432	C	T	-0.0608929	0.0133764	4.23104e-06	0.0215642	0.0338377	0.523939
family.Erysipelotrichaceae	rs56970041	T	G	0.0724144	0.0164471	5.40344e-06	-0.132026	0.0529078	0.0125811
family.Erysipelotrichaceae	rs62504403	C	T	0.0681159	0.0127883	1.12265e-07	0.0122048	0.031984	0.702765
family.Erysipelotrichaceae	rs7234058	T	C	-0.0945759	0.0194091	9.12341e-07	-0.0268492	0.0443305	0.544741
family.Erysipelotrichaceae	rs7826267	T	G	-0.0839071	0.0199131	9.28449e-06	0.0246182	0.051886	0.635167
family.Erysipelotrichaceae	rs8003149	C	T	0.0538798	0.0116888	4.08475e-06	0.0110734	0.026939	0.681031
class.Erysipelotrichia	rs1074800	A	G	0.0492438	0.010887	6.14583e-06	-0.00919278	0.0257528	0.721119
class.Erysipelotrichia	rs10781552	C	T	-0.0552212	0.0116074	2.33114e-06	0.0348041	0.0283391	0.219398
class.Erysipelotrichia	rs17530232	A	G	0.10305	0.0224648	2.79123e-06	0.0153831	0.0564378	0.785185
class.Erysipelotrichia	rs1884466	C	T	-0.0475363	0.0106939	9.52701e-06	-0.0214041	0.0255068	0.401383
class.Erysipelotrichia	rs2300774	G	A	0.0524152	0.0106784	8.95466e-07	-0.0242623	0.0254836	0.341058
class.Erysipelotrichia	rs290833	T	G	-0.0497374	0.0111376	8.029e-06	0.00834864	0.0255087	0.743452
class.Erysipelotrichia	rs35161940	T	C	-0.0806041	0.0167641	1.8451e-06	-0.0200303	0.0412271	0.627073
class.Erysipelotrichia	rs4078432	C	T	-0.0608929	0.0133764	4.23104e-06	0.0215642	0.0338377	0.523939
class.Erysipelotrichia	rs56970041	T	G	0.0724144	0.0164471	5.40344e-06	-0.132026	0.0529078	0.0125811
class.Erysipelotrichia	rs62504403	C	T	0.0681159	0.0127883	1.12265e-07	0.0122048	0.031984	0.702765
class.Erysipelotrichia	rs7234058	T	C	-0.0945759	0.0194091	9.12341e-07	-0.0268492	0.0443305	0.544741
class.Erysipelotrichia	rs7826267	T	G	-0.0839071	0.0199131	9.28449e-06	0.0246182	0.051886	0.635167
class.Erysipelotrichia	rs8003149	C	T	0.0538798	0.0116888	4.08475e-06	0.0110734	0.026939	0.681031
phylum.Proteobacteria	rs10750258	A	C	-0.0491248	0.010824	8.71899e-06	-0.00554656	0.0262775	0.832828
phylum.Proteobacteria	rs11126162	T	C	-0.0770689	0.0187079	9.25979e-06	0.0161602	0.0461511	0.72622
phylum.Proteobacteria	rs11715072	G	A	-0.0519289	0.0115246	6.90409e-06	-0.0134308	0.0275746	0.626207
phylum.Proteobacteria	rs12150865	C	T	0.0511615	0.0106407	1.54085e-06	-0.0181867	0.0262693	0.488738
phylum.Proteobacteria	rs12467198	C	T	0.0498267	0.011138	6.30669e-06	0.00583604	0.0256221	0.819822
phylum.Proteobacteria	rs2347697	G	T	0.0502281	0.0108968	4.26914e-06	-0.0120437	0.0273518	0.659701
phylum.Proteobacteria	rs2532663	G	A	-0.125578	0.0258034	7.46812e-07	0.00821486	0.0421795	0.845581
phylum.Proteobacteria	rs312757	C	G	-0.0517269	0.0112854	4.839e-06	-0.0208931	0.0257216	0.416631
phylum.Proteobacteria	rs3890996	T	G	-0.0474614	0.0105645	6.94663e-06	-0.00527181	0.0254429	0.835852
phylum.Proteobacteria	rs4340090	C	T	-0.0668162	0.0153387	9.99003e-06	-0.0387063	0.0391481	0.322802
phylum.Proteobacteria	rs6707783	C	T	0.0849593	0.0187782	8.08593e-06	0.038971	0.0439563	0.375302
phylum.Proteobacteria	rs72771021	C	T	0.141726	0.0309242	7.18097e-06	-0.0911604	0.050512	0.0711181
phylum.Proteobacteria	rs74757828	A	T	0.0951285	0.0216921	9.25067e-06	0.0396888	0.0481156	0.409449
phylum.Proteobacteria	rs922773	C	T	-0.0803778	0.0157851	3.67958e-07	-0.0466069	0.0418107	0.264973
family.FamilyXI	rs10759623	C	T	-0.162115	0.032151	5.78312e-07	-0.0049906	0.0305157	0.870092
family.FamilyXI	rs11547158	A	G	-0.177599	0.0372795	2.70219e-06	-0.0837304	0.0373252	0.0248794
family.FamilyXI	rs17379710	T	C	-0.116383	0.0252125	3.97107e-06	-0.0328895	0.0257058	0.200736
family.FamilyXI	rs2155352	A	G	-0.150538	0.0302319	6.63432e-07	-0.0356456	0.0299196	0.233504
family.FamilyXI	rs2156611	T	C	-0.112486	0.0251099	9.42661e-06	0.0126107	0.0253827	0.619314
family.FamilyXI	rs3733511	A	G	0.128253	0.0274718	3.38554e-06	-0.0371407	0.0277854	0.181321
family.FamilyXI	rs488164	T	G	0.117998	0.025516	4.79785e-06	-0.0243439	0.0265314	0.358853
family.FamilyXI	rs6025153	G	C	0.118619	0.0261969	7.07084e-06	0.0124324	0.0260583	0.633291
family.FamilyXI	rs697771	A	G	-0.117677	0.0251491	3.19372e-06	0.0231737	0.0254948	0.363371
family.FamilyXI	rs78222136	G	C	0.224835	0.0511672	8.41266e-06	-0.0765438	0.0446808	0.0866902
genus.Haemophilus	rs10781340	G	A	0.0948915	0.0203221	4.32266e-06	-0.0336997	0.0384547	0.380842
genus.Haemophilus	rs111582866	G	A	-0.124265	0.026016	1.27347e-06	-0.0369583	0.0449548	0.411008
genus.Haemophilus	rs12191680	C	G	0.106544	0.0200323	1.46913e-07	-0.0193161	0.0419247	0.64499
genus.Haemophilus	rs12876183	T	A	0.0749201	0.016711	9.6249e-06	-0.0451578	0.0267748	0.0916833
genus.Haemophilus	rs35509	G	A	0.128249	0.0268779	2.00952e-06	0.0835389	0.0625444	0.181656
genus.Haemophilus	rs4822728	T	C	0.0705861	0.0151388	3.47849e-06	-0.00731171	0.0253487	0.773006
genus.Haemophilus	rs56310940	G	C	-0.108393	0.0247052	7.23232e-06	0.0076552	0.0386813	0.84312
genus.Haemophilus	rs76022354	C	T	0.244638	0.0505504	1.83031e-06	0.0221444	0.0578182	0.701719
genus.Haemophilus	rs78909003	T	C	-0.246256	0.0503924	1.66745e-06	0.0635982	0.0558103	0.254478
genus.Haemophilus	rs9328464	T	C	0.0723095	0.0148799	1.42269e-06	-0.0532377	0.0254705	0.0366016
genus.Haemophilus	rs9382510	C	T	-0.093521	0.0172649	7.12051e-08	-0.00834653	0.029015	0.773605
genus.Haemophilus	rs9574096	A	T	-0.0736375	0.0155227	2.1802e-06	-0.0535261	0.0262578	0.0415011
genus.Haemophilus	rs9895850	T	C	-0.192957	0.0416755	2.1406e-06	-0.0659995	0.0622881	0.289334
genus.Actinomyces	rs10787984	G	C	0.094316	0.0213513	9.62305e-06	-0.0439759	0.0419636	0.294659
genus.Actinomyces	rs2715439	C	T	0.0746684	0.0164822	6.27e-06	0.027361	0.0253802	0.281015
genus.Actinomyces	rs34583783	G	T	0.126596	0.0268461	4.48529e-06	0.0436568	0.0532435	0.412247
genus.Actinomyces	rs35011108	A	G	0.232634	0.0512044	6.33832e-06	0.0459763	0.0511801	0.369012
genus.Actinomyces	rs4073240	G	A	0.0749687	0.0167368	7.94274e-06	-0.0149731	0.0261164	0.566427
genus.Actinomyces	rs4146653	G	A	0.0985224	0.0214182	4.49647e-06	-0.0305218	0.0363204	0.400714
genus.Actinomyces	rs71315246	A	G	-0.0969809	0.021925	9.82978e-06	0.0300785	0.0370328	0.41667
genus.Actinomyces	rs7915461	T	C	0.18776	0.0401636	5.91984e-06	0.133832	0.0488982	0.00620112
genus.Anaerofilum	rs10794359	T	C	-0.0953524	0.02006	2.23496e-06	0.00730383	0.025676	0.776058
genus.Anaerofilum	rs1563175	A	C	0.0923834	0.0202157	5.53848e-06	0.0286	0.0253989	0.260152
genus.Anaerofilum	rs17012738	T	G	0.0903417	0.0200239	7.24168e-06	0.0571048	0.0254006	0.0245657
genus.Anaerofilum	rs17096874	C	T	-0.126337	0.0268919	2.8603e-06	-0.0305762	0.0312063	0.327181
genus.Anaerofilum	rs17105491	G	C	-0.193107	0.0411187	1.56819e-06	0.0210148	0.052186	0.687176
genus.Anaerofilum	rs4244069	G	A	-0.146775	0.0326594	9.81202e-06	0.0692064	0.0384079	0.0715649
genus.Anaerofilum	rs4506496	G	A	0.10309	0.0212861	1.4866e-06	0.0132287	0.0278723	0.635057
genus.Anaerofilum	rs712981	A	C	0.10076	0.0202902	6.83115e-07	0.00108813	0.0260913	0.966734
genus.Anaerofilum	rs79598899	C	T	0.182586	0.0357284	3.74728e-07	-0.0468782	0.0602185	0.436293
genus.Anaerofilum	rs816292	T	C	-0.113003	0.02204	2.64038e-07	0.0329058	0.0278444	0.237295
genus.Anaerofilum	rs9299345	T	C	-0.1364	0.0302372	8.04309e-06	-0.109056	0.0429156	0.0110479
class.Alphaproteobacteria	rs12977163	G	C	0.0690234	0.0153829	7.14185e-06	0.0149592	0.0260894	0.566384
class.Alphaproteobacteria	rs140912403	C	T	-0.160677	0.0317708	6.20363e-07	-0.0135718	0.0542028	0.802286
class.Alphaproteobacteria	rs17061716	G	C	0.0927341	0.0207569	9.33258e-06	0.0156271	0.0347307	0.652747
class.Alphaproteobacteria	rs34569731	A	G	0.0705145	0.0157564	7.37916e-06	0.000679561	0.0263469	0.979423
class.Alphaproteobacteria	rs55876211	C	T	-0.080811	0.0184159	7.53639e-06	-0.0440037	0.0291506	0.131164
class.Alphaproteobacteria	rs62285697	C	T	0.0805256	0.0180912	9.75933e-06	0.0113124	0.0295196	0.701559
class.Alphaproteobacteria	rs76784716	A	G	0.133271	0.0267738	5.09141e-07	0.0563532	0.0402757	0.161757
class.Alphaproteobacteria	rs7960664	G	A	0.0969489	0.0215149	8.84301e-06	-0.0675006	0.0454161	0.137208
class.Alphaproteobacteria	rs9813022	A	G	-0.0751277	0.0153867	1.05333e-06	-0.0065565	0.0261713	0.802183
family.Peptostreptococcaceae	rs10805326	G	A	0.0566637	0.012276	4.03396e-06	-0.00285058	0.0278543	0.918488
family.Peptostreptococcaceae	rs117020988	C	T	0.182411	0.0372126	1.02794e-06	-0.00217167	0.0465211	0.962767
family.Peptostreptococcaceae	rs12377846	C	A	-0.252	0.0511627	7.26254e-07	-0.101611	0.0761966	0.182356
family.Peptostreptococcaceae	rs12986312	T	G	0.0571818	0.0125947	5.76718e-06	0.0313801	0.0275945	0.255459
family.Peptostreptococcaceae	rs1467258	G	A	0.072584	0.0162321	7.89804e-06	-0.0167992	0.0327164	0.607616
family.Peptostreptococcaceae	rs1520207	C	T	0.0525658	0.0112476	3.16548e-06	-0.0167127	0.0254117	0.510744
family.Peptostreptococcaceae	rs4692811	C	T	0.0642075	0.0126913	4.21123e-07	-0.00145325	0.0268255	0.956796
family.Peptostreptococcaceae	rs59865771	C	T	-0.0573764	0.0127192	7.69029e-06	-0.0505514	0.0267903	0.0591698
family.Peptostreptococcaceae	rs61841503	G	A	0.0919658	0.0161331	9.8012e-09	-0.0596982	0.0376924	0.113234
family.Peptostreptococcaceae	rs6721459	A	G	0.0509823	0.0111975	5.07756e-06	-0.0152395	0.0258355	0.55528
family.Peptostreptococcaceae	rs75819860	T	A	0.126264	0.0268383	2.48734e-06	0.00795282	0.0419538	0.849653
family.Peptostreptococcaceae	rs76982728	T	C	0.124203	0.0266923	3.24058e-06	0.0157818	0.0891739	0.859526
family.Peptostreptococcaceae	rs77540684	T	G	0.106725	0.0245638	8.13712e-06	0.0035785	0.0434983	0.934434
family.Peptostreptococcaceae	rs9573937	A	G	-0.0693637	0.0142907	1.70589e-06	-0.0127116	0.0341661	0.709852
genus.Intestinibacter	rs10805326	G	A	0.0775151	0.0139665	3.54544e-08	-0.00285058	0.0278543	0.918488
genus.Intestinibacter	rs11109097	C	T	0.0624272	0.0138539	5.49484e-06	0.0341023	0.0255933	0.182707
genus.Intestinibacter	rs118030283	G	A	-0.151829	0.0324471	2.67439e-06	-0.0229069	0.0608644	0.706649
genus.Intestinibacter	rs16938435	T	C	-0.112189	0.0235439	1.80097e-06	0.0399688	0.0427718	0.350063
genus.Intestinibacter	rs2098844	C	T	-0.0575295	0.0128416	6.78879e-06	0.0499285	0.026339	0.058011
genus.Intestinibacter	rs2702387	A	G	0.0608559	0.0132145	4.25994e-06	-0.0192148	0.0257486	0.45552
genus.Intestinibacter	rs4327025	G	A	-0.0810346	0.0154397	1.64326e-07	-0.0198067	0.0325744	0.543157
genus.Intestinibacter	rs447950	A	G	0.0628342	0.0136652	5.63911e-06	0.0481701	0.0262157	0.0661439
genus.Intestinibacter	rs478972	T	C	-0.142681	0.0297116	1.81991e-06	-0.0275621	0.0441725	0.53265
genus.Intestinibacter	rs6062862	A	G	0.0924508	0.0204658	6.67984e-06	-0.0452001	0.0460587	0.326416
genus.Intestinibacter	rs62430350	T	C	0.151096	0.0351476	6.84229e-06	-0.0427815	0.0673878	0.525523
genus.Intestinibacter	rs68093214	C	T	0.0662258	0.0149877	9.25769e-06	0.0233982	0.0296536	0.430083
genus.Intestinibacter	rs6875660	C	T	0.0890455	0.0193905	3.05781e-06	-0.00695339	0.0533428	0.896287
genus.Intestinibacter	rs893394	G	A	0.0583322	0.0130729	7.85038e-06	-0.0234027	0.0257729	0.363859
genus.Intestinibacter	rs9348442	C	T	0.099082	0.0221625	6.25936e-06	0.0323968	0.0385378	0.400544
genus.Coprococcus3	rs10810043	A	G	0.0515518	0.0115923	9.27424e-06	-0.0423067	0.0270892	0.118345
genus.Coprococcus3	rs11077359	T	C	-0.0645443	0.0148833	9.63598e-06	0.00116697	0.0336325	0.972321
genus.Coprococcus3	rs11080344	C	T	0.0516921	0.0113054	4.78692e-06	0.0179396	0.0254903	0.48157
genus.Coprococcus3	rs13247359	G	A	0.051211	0.0113031	7.32611e-06	-0.0168139	0.0255308	0.510169
genus.Coprococcus3	rs13394391	C	T	-0.0709302	0.0150918	2.20317e-06	-0.0301177	0.0348614	0.387629
genus.Coprococcus3	rs178271	T	C	0.145257	0.0294239	7.81088e-07	0.0499122	0.0960284	0.603227
genus.Coprococcus3	rs4575475	G	A	0.0619514	0.0137787	7.04284e-06	0.0595838	0.030316	0.0493651
genus.Coprococcus3	rs7521171	G	A	-0.0596434	0.0129279	4.32242e-06	0.0149098	0.0275334	0.588153
genus.Coprococcus3	rs8100692	T	C	0.0577411	0.0113476	4.16459e-07	0.0185279	0.0254912	0.467327
genus.LachnospiraceaeUCG001	rs12131224	C	T	0.117095	0.02591	7.39863e-06	-0.0299495	0.0407837	0.462736
genus.LachnospiraceaeUCG001	rs2050911	G	A	0.0751466	0.0153934	1.10648e-06	0.0372118	0.0268264	0.165401
genus.LachnospiraceaeUCG001	rs2371284	T	C	-0.0761893	0.0170127	7.55967e-06	-0.0117105	0.0302041	0.698229
genus.LachnospiraceaeUCG001	rs437876	T	C	0.0784637	0.0144768	7.1655e-08	0.0321458	0.0265981	0.226826
genus.LachnospiraceaeUCG001	rs4981345	T	C	-0.0681973	0.0149831	6.08596e-06	-0.0306483	0.0270263	0.256788
genus.LachnospiraceaeUCG001	rs573933	T	C	-0.107898	0.0232346	3.10508e-06	0.0250129	0.0413335	0.54508
genus.LachnospiraceaeUCG001	rs62496417	T	G	-0.0748504	0.0165681	5.87504e-06	0.00951723	0.030846	0.757672
genus.LachnospiraceaeUCG001	rs7213933	T	A	-0.0816269	0.01838	9.01671e-06	-0.0264531	0.0348217	0.447451
genus.LachnospiraceaeUCG001	rs7341608	T	C	-0.0784757	0.0177648	9.48124e-06	-0.0192297	0.0371479	0.6047
genus.LachnospiraceaeUCG001	rs74034332	G	A	0.168045	0.0382637	3.33351e-06	-0.0713165	0.0526283	0.175386
genus.LachnospiraceaeUCG001	rs78848836	A	G	-0.118868	0.0259753	3.38171e-06	-0.0088321	0.0418112	0.832702
genus.LachnospiraceaeUCG001	rs79476906	T	A	-0.087088	0.0197008	8.27425e-06	-0.0352959	0.0351907	0.315866
genus.LachnospiraceaeUCG001	rs8104225	A	G	0.0892098	0.0197665	8.04216e-06	0.0194653	0.0309034	0.528776
genus.LachnospiraceaeUCG001	rs9403580	C	T	0.107801	0.0229777	3.46785e-06	0.000864208	0.0374785	0.981603
genus.LachnospiraceaeUCG001	rs985416	C	T	0.0970258	0.0181807	1.45591e-07	-0.0345653	0.0329529	0.29421
genus.Ruminiclostridium5	rs10827477	A	G	-0.0547387	0.0115163	2.19177e-06	0.00579751	0.0265981	0.827455
genus.Ruminiclostridium5	rs113753996	T	C	0.0820689	0.0174463	3.98895e-06	0.0445683	0.0329247	0.17585
genus.Ruminiclostridium5	rs1223978	T	C	0.0484169	0.0108254	8.16186e-06	-0.0320136	0.0255651	0.210484
genus.Ruminiclostridium5	rs1492620	T	C	-0.0830505	0.0180073	3.52577e-06	-0.025398	0.0383894	0.508234
genus.Ruminiclostridium5	rs243585	C	G	-0.0585939	0.0121017	1.32681e-06	0.0157149	0.0284356	0.580505
genus.Ruminiclostridium5	rs2482038	C	A	0.0518991	0.0108777	1.70314e-06	-0.000292839	0.0258837	0.990973
genus.Ruminiclostridium5	rs2791343	T	C	0.051717	0.0113369	5.53959e-06	0.0271556	0.0259159	0.294715
genus.Ruminiclostridium5	rs2801960	C	G	0.0520975	0.0115111	6.20872e-06	0.00273778	0.0277867	0.921513
genus.Ruminiclostridium5	rs2833828	G	A	0.0489617	0.0108702	6.81651e-06	0.0282765	0.0257682	0.272492
genus.Ruminiclostridium5	rs4955951	A	G	-0.0713749	0.0165826	9.95519e-06	0.0328852	0.0391976	0.401493
genus.Ruminiclostridium5	rs6121460	G	A	0.0932955	0.0199206	2.64107e-06	0.0830417	0.0469989	0.0772467
genus.Ruminiclostridium5	rs73002572	G	C	0.181548	0.0414078	8.8222e-06	0.0501023	0.04006	0.211051
genus.Ruminiclostridium5	rs79968837	A	G	-0.0950311	0.0193507	1.14623e-06	-0.137428	0.0573035	0.0164737
genus.Ruminiclostridium5	rs8053158	A	G	-0.0740543	0.0159151	5.89806e-06	-0.0566024	0.0388009	0.144623
genus.Ruminiclostridium6	rs10829821	T	C	-0.097606	0.0216072	3.47141e-06	-0.045213	0.0441427	0.305718
genus.Ruminiclostridium6	rs116969552	A	G	-0.166823	0.0376681	9.15949e-06	-0.015647	0.0758608	0.836588
genus.Ruminiclostridium6	rs11992182	A	C	0.0625299	0.0137876	4.64839e-06	-0.0209132	0.0304721	0.492519
genus.Ruminiclostridium6	rs1756364	G	T	0.0999189	0.0197169	2.53654e-07	-0.066318	0.0387584	0.0870703
genus.Ruminiclostridium6	rs1871858	C	G	-0.105422	0.0237274	9.11606e-06	0.0240802	0.0401857	0.549024
genus.Ruminiclostridium6	rs2548459	C	T	0.0554866	0.0122755	6.40206e-06	0.00150939	0.0257562	0.953268
genus.Ruminiclostridium6	rs35362464	C	A	0.0720077	0.0165387	8.99138e-06	0.0142508	0.0368074	0.698628
genus.Ruminiclostridium6	rs61060922	T	G	0.15913	0.0322283	1.08647e-06	-0.122211	0.0717259	0.0884077
genus.Ruminiclostridium6	rs663262	T	C	-0.13498	0.0310715	3.39417e-06	-0.0892133	0.0699495	0.202169
genus.Ruminiclostridium6	rs67479537	T	C	0.118994	0.026487	9.302e-06	-0.0347084	0.0593782	0.558864
genus.Ruminiclostridium6	rs71414120	T	G	0.200894	0.0406434	1.07697e-06	-0.00272334	0.057753	0.96239
genus.Ruminiclostridium6	rs72991535	T	G	0.135604	0.0295174	4.95367e-06	0.0859476	0.0699257	0.219024
genus.Ruminiclostridium6	rs73176030	T	C	0.058665	0.013208	7.28883e-06	0.00233243	0.0283956	0.934535
genus.Ruminiclostridium6	rs77193512	A	G	0.0736533	0.0153163	1.29587e-06	0.0147689	0.0294678	0.616239
genus.Ruminiclostridium6	rs792058	G	A	0.0554234	0.0125423	8.57953e-06	-0.0309004	0.0257572	0.230265
genus.Ruminiclostridium6	rs79968172	G	A	0.11614	0.0243083	1.66054e-06	-0.0766416	0.0538716	0.154832
genus.Ruminiclostridium6	rs9555756	A	C	-0.0804138	0.0176692	7.10127e-06	0.00573834	0.0455192	0.899681
family.Pasteurellaceae	rs10965428	C	A	-0.119902	0.0258219	4.29151e-06	0.0192653	0.0552899	0.727508
family.Pasteurellaceae	rs111582866	G	A	-0.113957	0.0256403	7.06627e-06	-0.0369583	0.0449548	0.411008
family.Pasteurellaceae	rs12050685	A	G	-0.0670948	0.015239	9.18513e-06	-0.000878593	0.0282029	0.975148
family.Pasteurellaceae	rs12191680	C	G	0.102214	0.0197189	3.049e-07	-0.0193161	0.0419247	0.64499
family.Pasteurellaceae	rs16970009	A	G	0.187381	0.0429572	7.31531e-06	-0.00184051	0.0906282	0.983797
family.Pasteurellaceae	rs35510	A	G	0.122729	0.0264958	4.01576e-06	0.0904111	0.0628808	0.150486
family.Pasteurellaceae	rs4822728	T	C	0.0685479	0.0149032	4.71847e-06	-0.00731171	0.0253487	0.773006
family.Pasteurellaceae	rs62568866	T	A	-0.118018	0.0259206	7.22663e-06	-0.0630033	0.0412892	0.127034
family.Pasteurellaceae	rs6972479	A	G	-0.0781862	0.0175366	7.74817e-06	-0.0432	0.0315028	0.170279
family.Pasteurellaceae	rs72756943	G	A	0.13988	0.0303029	3.35218e-06	-0.0793519	0.0509248	0.119182
family.Pasteurellaceae	rs73139353	A	C	-0.222573	0.0484634	8.71314e-06	0.0406322	0.0450283	0.36686
family.Pasteurellaceae	rs731534	C	G	-0.0986502	0.0216316	9.46292e-06	-0.0259412	0.0401269	0.517968
family.Pasteurellaceae	rs76022354	C	T	0.24289	0.0500406	1.82858e-06	0.0221444	0.0578182	0.701719
family.Pasteurellaceae	rs78909003	T	C	-0.241159	0.0498372	2.04893e-06	0.0635982	0.0558103	0.254478
family.Pasteurellaceae	rs9382510	C	T	-0.0881865	0.0169965	2.476e-07	-0.00834653	0.029015	0.773605
family.Pasteurellaceae	rs9895850	T	C	-0.176406	0.041017	9.08251e-06	-0.0659995	0.0622881	0.289334
family.Pasteurellaceae	rs9938097	T	C	-0.0710386	0.0158024	8.22604e-06	0.0089947	0.0260425	0.729805
order.Pasteurellales	rs10965428	C	A	-0.119902	0.0258219	4.29151e-06	0.0192653	0.0552899	0.727508
order.Pasteurellales	rs111582866	G	A	-0.113957	0.0256403	7.06627e-06	-0.0369583	0.0449548	0.411008
order.Pasteurellales	rs12050685	A	G	-0.0670948	0.015239	9.18513e-06	-0.000878593	0.0282029	0.975148
order.Pasteurellales	rs12191680	C	G	0.102214	0.0197189	3.049e-07	-0.0193161	0.0419247	0.64499
order.Pasteurellales	rs16970009	A	G	0.187381	0.0429572	7.31531e-06	-0.00184051	0.0906282	0.983797
order.Pasteurellales	rs35510	A	G	0.122729	0.0264958	4.01576e-06	0.0904111	0.0628808	0.150486
order.Pasteurellales	rs4822728	T	C	0.0685479	0.0149032	4.71847e-06	-0.00731171	0.0253487	0.773006
order.Pasteurellales	rs62568866	T	A	-0.118018	0.0259206	7.22663e-06	-0.0630033	0.0412892	0.127034
order.Pasteurellales	rs6972479	A	G	-0.0781862	0.0175366	7.74817e-06	-0.0432	0.0315028	0.170279
order.Pasteurellales	rs72756943	G	A	0.13988	0.0303029	3.35218e-06	-0.0793519	0.0509248	0.119182
order.Pasteurellales	rs73139353	A	C	-0.222573	0.0484634	8.71314e-06	0.0406322	0.0450283	0.36686
order.Pasteurellales	rs731534	C	G	-0.0986502	0.0216316	9.46292e-06	-0.0259412	0.0401269	0.517968
order.Pasteurellales	rs76022354	C	T	0.24289	0.0500406	1.82858e-06	0.0221444	0.0578182	0.701719
order.Pasteurellales	rs78909003	T	C	-0.241159	0.0498372	2.04893e-06	0.0635982	0.0558103	0.254478
order.Pasteurellales	rs9382510	C	T	-0.0881865	0.0169965	2.476e-07	-0.00834653	0.029015	0.773605
order.Pasteurellales	rs9895850	T	C	-0.176406	0.041017	9.08251e-06	-0.0659995	0.0622881	0.289334
order.Pasteurellales	rs9938097	T	C	-0.0710386	0.0158024	8.22604e-06	0.0089947	0.0260425	0.729805
class.Actinobacteria	rs10841473	G	C	-0.0583765	0.0123353	2.5936e-06	-0.01469	0.0301247	0.625804
class.Actinobacteria	rs11655079	T	C	-0.0560674	0.0124286	5.92512e-06	0.0139702	0.0325188	0.667484
class.Actinobacteria	rs11745923	G	T	0.0563759	0.0115529	1.58131e-06	-0.0257025	0.0259955	0.322796
class.Actinobacteria	rs12049045	A	G	0.0510452	0.0114325	8.62622e-06	-0.0613833	0.0261135	0.0187413
class.Actinobacteria	rs12899991	A	T	0.0719923	0.0154661	4.02818e-06	-0.0232686	0.0298074	0.435019
class.Actinobacteria	rs134366	G	A	0.111877	0.023501	1.50428e-06	0.127523	0.0498556	0.010532
class.Actinobacteria	rs1376754	G	A	0.0509242	0.0112503	6.71385e-06	-0.0213387	0.025475	0.402237
class.Actinobacteria	rs1515761	T	C	0.0762317	0.0169884	4.96362e-06	-0.0150715	0.0483428	0.755221
class.Actinobacteria	rs182549	C	T	0.111489	0.012066	3.79006e-20	0.0476182	0.0262643	0.0698265
class.Actinobacteria	rs4945008	A	G	0.0540741	0.0121393	5.39237e-06	-0.0264249	0.0260179	0.3098
class.Actinobacteria	rs6660520	A	G	0.0711483	0.0134495	1.10652e-07	0.000353391	0.0285907	0.990138
class.Actinobacteria	rs72767435	T	C	-0.126352	0.0273626	2.56804e-06	0.0417177	0.0561376	0.457402
class.Actinobacteria	rs7322849	T	C	0.0944467	0.0192976	6.20794e-07	0.0717539	0.0443083	0.105356
class.Actinobacteria	rs7700479	T	A	-0.0769653	0.0173933	8.62148e-06	-0.00111614	0.0409565	0.978259
class.Actinobacteria	rs80083040	T	G	0.155784	0.0348017	8.62105e-06	0.0440343	0.0612284	0.47203
class.Actinobacteria	rs8047955	A	G	0.0575815	0.0116762	8.33727e-07	0.0293555	0.0270186	0.277262
class.Actinobacteria	rs857444	C	T	0.0509553	0.011539	8.92233e-06	0.0627712	0.0263173	0.0170714
class.Actinobacteria	rs961091	G	A	0.0501255	0.011255	8.67593e-06	0.0639502	0.026304	0.0150491
genus.Bifidobacterium	rs10841473	G	C	-0.0624207	0.0129438	1.64522e-06	-0.01469	0.0301247	0.625804
genus.Bifidobacterium	rs12022129	G	A	0.0619356	0.0138937	7.99643e-06	-0.00750325	0.0284605	0.79206
genus.Bifidobacterium	rs182549	C	T	0.119703	0.0127294	1.27822e-20	0.0476182	0.0262643	0.0698265
genus.Bifidobacterium	rs2491158	G	A	0.0712624	0.015983	8.04716e-06	0.0152653	0.0373169	0.682486
genus.Bifidobacterium	rs2686790	T	C	0.070741	0.0157926	7.49893e-06	-0.0390159	0.0356302	0.273507
genus.Bifidobacterium	rs540489	T	G	-0.0637641	0.0138746	5.19458e-06	-0.0231965	0.033176	0.48443
genus.Bifidobacterium	rs55888705	A	G	0.0546319	0.0121139	6.67019e-06	-0.0409926	0.0282032	0.146093
genus.Bifidobacterium	rs56108664	T	C	0.0729971	0.0157926	2.4402e-06	0.0481581	0.0377466	0.202017
genus.Bifidobacterium	rs5746486	T	C	-0.0536216	0.0120801	8.99955e-06	-0.0124024	0.0260087	0.633464
genus.Bifidobacterium	rs62181700	G	A	-0.0624643	0.0131205	2.17246e-06	-0.0234021	0.029486	0.42739
genus.Bifidobacterium	rs7322849	T	C	0.112428	0.0201813	1.08368e-08	0.0717539	0.0443083	0.105356
genus.Bifidobacterium	rs75344046	C	T	0.232354	0.0505979	4.86354e-06	0.0453242	0.0599215	0.449413
genus.Bifidobacterium	rs76671854	C	G	-0.0846055	0.0184003	3.9567e-06	-0.0473403	0.0384868	0.218681
genus.Bifidobacterium	rs857444	C	T	0.0558234	0.0121219	3.57097e-06	0.0627712	0.0263173	0.0170714
phylum.Actinobacteria	rs10841473	G	C	-0.0596572	0.0117537	4.46577e-07	-0.01469	0.0301247	0.625804
phylum.Actinobacteria	rs11766971	T	C	0.0476376	0.010646	9.39927e-06	0.0373751	0.025511	0.142905
phylum.Actinobacteria	rs12528285	C	T	0.0809469	0.0180784	5.68792e-06	-0.0743385	0.0407915	0.0683943
phylum.Actinobacteria	rs13192624	T	C	-0.0522862	0.0117742	9.32576e-06	-0.0105874	0.0294762	0.719457
phylum.Actinobacteria	rs1397793	G	A	-0.0521387	0.0111587	3.73769e-06	0.0171909	0.0279595	0.538653
phylum.Actinobacteria	rs34284163	A	T	-0.0603312	0.0136851	8.82113e-06	0.000993924	0.0309404	0.974373
phylum.Actinobacteria	rs4429415	C	T	0.0581908	0.0111343	2.05146e-07	-0.0179023	0.025547	0.483454
phylum.Actinobacteria	rs55888705	A	G	0.0534221	0.0109975	1.31242e-06	-0.0409926	0.0282032	0.146093
phylum.Actinobacteria	rs6496870	T	C	0.0510777	0.0113809	4.61743e-06	-0.0360167	0.0265021	0.174143
phylum.Actinobacteria	rs6743026	T	C	0.0589446	0.0134622	9.8833e-06	-0.0310065	0.0323548	0.337898
phylum.Actinobacteria	rs74037001	G	A	-0.0819391	0.0165334	6.7124e-07	0.0332248	0.0445448	0.455743
phylum.Actinobacteria	rs75211493	G	A	0.0840786	0.0184739	9.27186e-06	-0.023099	0.0490952	0.638002
phylum.Actinobacteria	rs7570971	A	C	0.086653	0.0113623	1.41347e-14	0.0417544	0.0263287	0.112764
phylum.Actinobacteria	rs80124826	T	C	-0.124191	0.0278566	8.75422e-06	0.122332	0.0770682	0.11244
phylum.Actinobacteria	rs8047955	A	G	0.0521115	0.0111192	2.66203e-06	0.0293555	0.0270186	0.277262
phylum.Actinobacteria	rs857444	C	T	0.0507315	0.0109885	3.80349e-06	0.0627712	0.0263173	0.0170714
phylum.Actinobacteria	rs9833771	T	C	0.0490077	0.0106564	4.0744e-06	-0.0376127	0.0254674	0.139704
genus.Paraprevotella	rs10842464	T	C	-0.0758215	0.0172568	6.59715e-06	-0.00447384	0.0276828	0.871612
genus.Paraprevotella	rs140997932	T	C	-0.162376	0.0354178	2.11119e-06	0.0720201	0.0555076	0.194465
genus.Paraprevotella	rs145020347	A	G	-0.12465	0.0262323	4.03009e-06	-0.0194155	0.0359051	0.588684
genus.Paraprevotella	rs17109926	A	G	-0.0988335	0.0216172	6.75279e-06	0.0891726	0.0281266	0.0015223
genus.Paraprevotella	rs17785622	A	G	0.248065	0.0524304	1.92659e-06	0.0833689	0.065954	0.206213
genus.Paraprevotella	rs2081023	A	G	-0.122561	0.0236507	2.638e-07	0.0236228	0.0364721	0.517183
genus.Paraprevotella	rs3008582	T	C	0.10572	0.0227246	4.35989e-06	0.0206514	0.03244	0.524383
genus.Paraprevotella	rs3801748	G	A	0.0779721	0.0171691	5.20177e-06	-0.0175702	0.0263209	0.504428
genus.Paraprevotella	rs4756632	G	T	-0.138905	0.0289897	3.81747e-06	0.000395188	0.0376841	0.991633
genus.Paraprevotella	rs4767113	C	T	0.0882466	0.018382	2.14357e-06	-0.0224121	0.0271265	0.408686
genus.Paraprevotella	rs7240324	T	G	-0.10229	0.0226948	5.95902e-06	-0.0765357	0.0296489	0.00983988
genus.Paraprevotella	rs9602779	A	C	-0.106692	0.0220263	6.92746e-07	-0.0965133	0.0299204	0.00125678
genus.Paraprevotella	rs9900242	A	G	-0.0852967	0.0175212	1.14068e-06	-0.0287989	0.0266922	0.280622
family.BacteroidalesS24.7group	rs10872669	A	G	-0.123071	0.0275665	9.4901e-06	0.0248117	0.0441769	0.57436
family.BacteroidalesS24.7group	rs11135366	C	G	0.0842142	0.0183739	8.77822e-06	0.0267732	0.0297332	0.367881
family.BacteroidalesS24.7group	rs12748533	G	T	-0.0821108	0.0172701	2.59019e-06	-0.0242094	0.0281116	0.389134
family.BacteroidalesS24.7group	rs17043785	T	C	-0.176187	0.0347133	5.11837e-07	-0.0276302	0.0448041	0.53744
family.BacteroidalesS24.7group	rs61508842	T	C	0.122574	0.0272389	7.82782e-06	0.0419678	0.0451796	0.352936
family.BacteroidalesS24.7group	rs6831034	T	A	-0.0956546	0.0205228	6.10396e-06	-0.0374789	0.0443406	0.397972
family.BacteroidalesS24.7group	rs689695	C	A	0.0814578	0.0167057	1.28039e-06	-0.0674986	0.0278778	0.0154679
family.BacteroidalesS24.7group	rs738193	T	C	0.0847328	0.0165856	3.82163e-07	-0.00341239	0.0266057	0.897945
family.BacteroidalesS24.7group	rs78609301	A	G	-0.0867065	0.0195709	7.09297e-06	-0.0189059	0.0276801	0.494598
family.BacteroidalesS24.7group	rs941000	C	T	0.0850266	0.0163382	3.15557e-07	-0.00898212	0.0264155	0.733833
genus.RuminococcaceaeUCG005	rs10873449	T	C	0.0654843	0.0143973	4.11169e-06	0.00489489	0.0322356	0.879308
genus.RuminococcaceaeUCG005	rs10937802	G	A	0.0755811	0.0168226	8.17353e-06	-0.0227672	0.0389562	0.558931
genus.RuminococcaceaeUCG005	rs10950694	T	C	0.0577628	0.011412	4.298e-07	0.0201469	0.0264561	0.446345
genus.RuminococcaceaeUCG005	rs114279581	A	G	-0.146604	0.0316034	3.21853e-06	-0.0573792	0.0477044	0.229051
genus.RuminococcaceaeUCG005	rs12288512	A	G	0.066635	0.0144356	3.10278e-06	0.0187618	0.029687	0.527395
genus.RuminococcaceaeUCG005	rs12458218	T	C	0.0677322	0.0144525	2.41027e-06	-0.0503892	0.0330007	0.126783
genus.RuminococcaceaeUCG005	rs2893871	G	A	-0.073644	0.015548	3.53845e-06	0.0090806	0.0404214	0.822252
genus.RuminococcaceaeUCG005	rs34781347	G	A	0.188685	0.0386484	6.04728e-07	-0.0239746	0.0495488	0.628487
genus.RuminococcaceaeUCG005	rs35166120	C	G	-0.0686153	0.0146252	3.75403e-06	-0.0558219	0.030766	0.0696161
genus.RuminococcaceaeUCG005	rs394449	A	T	0.0692909	0.0148712	2.59897e-06	-0.0383002	0.0376896	0.309534
genus.RuminococcaceaeUCG005	rs55793120	T	C	0.121548	0.0279546	7.37046e-06	0.0704167	0.0535139	0.188221
genus.RuminococcaceaeUCG005	rs60081663	C	G	0.158082	0.0319586	9.28113e-07	-0.00838909	0.0719487	0.907178
genus.RuminococcaceaeUCG005	rs72776570	C	A	0.087067	0.0197179	5.35716e-06	0.0253517	0.0431295	0.556664
genus.RuminococcaceaeUCG005	rs7449320	C	A	0.0599163	0.0130836	4.80776e-06	0.0325321	0.0300429	0.278873
genus.RuminococcaceaeUCG005	rs7555878	A	G	0.0586677	0.0125277	2.81022e-06	-0.0107274	0.0293703	0.714927
genus.RuminococcaceaeUCG005	rs7586445	G	A	0.0782349	0.0176458	8.8145e-06	-0.0200509	0.0376806	0.594637
genus.RuminococcaceaeUCG005	rs898577	T	C	-0.123012	0.0286671	7.46313e-06	0.0785943	0.0547504	0.151145
family.Clostridiaceae1	rs10875374	C	T	-0.0536759	0.0119436	8.09821e-06	0.0122777	0.0253744	0.628484
family.Clostridiaceae1	rs12186080	G	A	0.0748236	0.016246	5.33957e-06	-0.00960742	0.0340948	0.778108
family.Clostridiaceae1	rs12341505	G	A	0.0814503	0.0179338	4.54486e-06	0.00754502	0.0435291	0.86239
family.Clostridiaceae1	rs12490337	C	G	-0.0616944	0.013693	6.90518e-06	0.0344932	0.031583	0.274769
family.Clostridiaceae1	rs2795528	G	A	-0.180969	0.0390911	3.80626e-06	0.0899911	0.0549866	0.101714
family.Clostridiaceae1	rs2817172	C	T	0.0563367	0.012392	5.27026e-06	0.0248991	0.0259355	0.337035
family.Clostridiaceae1	rs4723021	T	C	-0.106376	0.0241944	7.42147e-06	0.0351046	0.0504818	0.486811
family.Clostridiaceae1	rs550843	T	C	-0.0734787	0.0168383	7.09119e-06	0.0367472	0.0283572	0.195021
family.Clostridiaceae1	rs56188186	A	G	0.0967774	0.0217471	8.24444e-06	-0.0799356	0.0598138	0.181416
family.Clostridiaceae1	rs62397761	A	G	0.0615805	0.0136198	9.07706e-06	0.0236413	0.027141	0.383725
family.Clostridiaceae1	rs881532	A	G	-0.0533035	0.0119011	7.89662e-06	0.00954521	0.0253505	0.706523
genus.Holdemania	rs10885477	T	C	-0.135137	0.0301894	8.59833e-06	-0.0307367	0.0577804	0.594756
genus.Holdemania	rs11080063	G	A	-0.0665238	0.0149837	6.66887e-06	0.0323479	0.0257773	0.209516
genus.Holdemania	rs111745969	A	G	0.120677	0.0265781	3.70776e-06	0.0258233	0.0371941	0.487505
genus.Holdemania	rs113593397	A	G	-0.128935	0.0282526	9.35728e-06	0.0598873	0.0427892	0.161636
genus.Holdemania	rs116500994	G	T	-0.13755	0.0293386	2.34479e-06	-0.034759	0.0605306	0.565807
genus.Holdemania	rs12701617	A	G	-0.0660617	0.0149427	9.51844e-06	0.0134597	0.0254371	0.59671
genus.Holdemania	rs150096134	T	A	0.162139	0.0332089	2.37767e-06	0.0306933	0.0426631	0.471873
genus.Holdemania	rs1867876	T	C	0.0842919	0.0162192	2.7388e-07	0.0194705	0.0277376	0.48271
genus.Holdemania	rs41438744	C	G	-0.12487	0.0270129	2.44434e-06	-0.0542619	0.0470311	0.248605
genus.Holdemania	rs4146507	C	T	0.079488	0.0177002	7.22973e-06	0.0460029	0.0296266	0.120481
genus.Holdemania	rs55888180	C	G	0.128671	0.0282795	5.89194e-06	-0.0321218	0.0564902	0.569611
genus.Holdemania	rs6133067	T	C	0.0910829	0.0178561	5.16929e-07	0.00396731	0.0315975	0.900082
genus.Holdemania	rs73139538	G	A	-0.148594	0.0327469	7.77178e-06	0.119616	0.0743477	0.107643
genus.Holdemania	rs77293403	A	G	0.164556	0.0341775	1.77466e-06	0.150984	0.0678442	0.0260507
genus.Holdemania	rs80149660	C	T	-0.232987	0.0519183	6.04217e-06	0.0243351	0.0624613	0.69683
genus.Holdemania	rs9500080	C	T	0.0926764	0.0178886	4.08515e-07	0.0216955	0.0335681	0.518077
genus.Holdemania	rs9529719	T	C	0.074038	0.0160494	5.96669e-06	0.0182817	0.0272161	0.501759
genus.Holdemania	rs967319	T	C	0.0788638	0.0176744	8.38155e-06	0.0268901	0.0296777	0.364899
genus.Collinsella	rs10890671	T	C	-0.0537401	0.0118848	6.52136e-06	-0.0365188	0.025605	0.1538
genus.Collinsella	rs11597285	G	T	-0.0537947	0.0120548	9.37615e-06	0.0335065	0.0259355	0.196385
genus.Collinsella	rs12921100	A	T	0.0563759	0.0127019	8.2257e-06	-0.00896629	0.028647	0.754286
genus.Collinsella	rs1496626	T	C	-0.0722307	0.01616	6.78175e-06	-0.0396699	0.037146	0.285544
genus.Collinsella	rs149807560	C	A	-0.104264	0.0235841	7.0987e-06	-0.0698431	0.0499827	0.16231
genus.Collinsella	rs2103510	G	A	0.0786551	0.0168217	2.42474e-06	0.00595127	0.0397713	0.881051
genus.Collinsella	rs59414781	C	G	0.0668866	0.0149773	9.14723e-06	0.00817032	0.0371711	0.826025
genus.Collinsella	rs62448871	C	A	-0.0540309	0.0120324	6.78253e-06	-0.0479928	0.0256643	0.0614809
genus.Collinsella	rs73052258	G	A	0.0930178	0.0202658	1.7158e-06	0.0538578	0.0477584	0.259441
genus.Collinsella	rs75672793	A	G	-0.108908	0.0240522	6.13549e-06	0.0274487	0.0599192	0.646885
genus.Collinsella	rs9541268	C	A	0.09597	0.0197312	8.79419e-07	0.0456225	0.0443635	0.303771
genus.Tyzzerella3	rs10898797	C	T	0.12238	0.0274683	8.85446e-06	-0.00980979	0.040662	0.80936
genus.Tyzzerella3	rs112102233	A	G	-0.216348	0.0477575	6.17669e-06	0.0607999	0.0601494	0.312106
genus.Tyzzerella3	rs1232220	G	T	-0.143869	0.031828	7.90792e-06	0.0574413	0.0420543	0.171976
genus.Tyzzerella3	rs17706273	T	C	-0.140368	0.0274708	5.87816e-07	-0.0347616	0.046919	0.458763
genus.Tyzzerella3	rs17809157	A	T	-0.163819	0.0336386	1.54133e-06	-0.00771364	0.040412	0.848624
genus.Tyzzerella3	rs191093	G	A	0.159008	0.0353306	6.76393e-06	0.0108486	0.0415758	0.794142
genus.Tyzzerella3	rs4904512	T	C	-0.117151	0.0250306	3.09269e-06	0.0100362	0.0380457	0.791939
genus.Tyzzerella3	rs55799124	A	G	-0.11435	0.0238604	1.3355e-06	0.00273364	0.0286833	0.924073
genus.Tyzzerella3	rs67476743	T	G	0.132164	0.022208	3.74049e-09	-0.0130991	0.0285601	0.646484
genus.Tyzzerella3	rs6920448	C	T	-0.141081	0.0305446	4.15376e-06	0.00481411	0.0439371	0.912752
genus.Tyzzerella3	rs7019909	T	C	0.144156	0.0301626	1.7612e-06	0.0567405	0.0392019	0.147787
genus.Tyzzerella3	rs7333521	T	C	-0.207191	0.0453121	4.87602e-06	-0.0430168	0.0721384	0.550969
genus.Tyzzerella3	rs75091807	G	T	-0.184966	0.0383029	1.70674e-06	0.00787369	0.0529132	0.881708
genus.Tyzzerella3	rs7561370	T	C	0.131341	0.0286292	1.51605e-06	-0.00786095	0.0356778	0.825613
genus.Parasutterella	rs10899911	A	G	-0.0717102	0.0148151	1.15272e-06	-0.0298351	0.0299258	0.318778
genus.Parasutterella	rs11715853	G	A	-0.0662952	0.0146114	6.22913e-06	-0.016002	0.0278125	0.565054
genus.Parasutterella	rs1403396	A	T	-0.0756729	0.0159035	2.75519e-06	-0.0103338	0.0311268	0.739895
genus.Parasutterella	rs2090816	A	C	0.0840967	0.0177315	2.89715e-06	-0.0704515	0.0328382	0.0319198
genus.Parasutterella	rs35055552	T	C	0.109554	0.0235433	3.34853e-06	0.0220556	0.0370355	0.551492
genus.Parasutterella	rs35414597	T	A	-0.0684946	0.0142143	1.51206e-06	-0.0264278	0.0277842	0.341512
genus.Parasutterella	rs55877868	A	C	-0.104458	0.0228089	2.87068e-06	0.0576728	0.042259	0.172333
genus.Parasutterella	rs62273907	A	G	0.229468	0.0502262	5.88384e-06	0.00890364	0.0508297	0.860949
genus.Parasutterella	rs6809952	G	A	-0.0684957	0.0150892	8.13349e-06	0.0287516	0.02874	0.317114
genus.Parasutterella	rs6828768	C	T	0.0636852	0.0132645	1.78328e-06	0.0560424	0.0254006	0.0273596
genus.Parasutterella	rs7303158	C	T	0.0646859	0.0134256	1.32776e-06	0.0521195	0.0255026	0.0409836
genus.Parasutterella	rs7311004	T	C	-0.0617522	0.0136438	5.92054e-06	-0.0232124	0.0256113	0.36476
genus.Parasutterella	rs7572229	G	A	0.066273	0.0132736	6.31698e-07	0.0268426	0.0254292	0.29116
genus.Parasutterella	rs78383039	T	C	-0.146315	0.0297119	1.57438e-06	0.00252185	0.0644522	0.968789
genus.Parasutterella	rs8039785	T	G	0.0618345	0.0133	3.62095e-06	0.000256394	0.0253409	0.991927
genus.Parasutterella	rs823424	G	A	-0.0713448	0.0156958	4.95295e-06	0.0192875	0.0292062	0.509003
genus..Ruminococcustorquesgroup	rs10904297	A	G	-0.167804	0.0389812	2.68713e-06	-0.0374071	0.0875459	0.669171
genus..Ruminococcustorquesgroup	rs10967781	C	A	0.0507994	0.0113322	8.36865e-06	0.0300296	0.0279299	0.282296
genus..Ruminococcustorquesgroup	rs12434631	A	G	0.074697	0.0153401	2.77247e-06	-0.0407764	0.0410445	0.320482
genus..Ruminococcustorquesgroup	rs13154778	T	A	0.0563358	0.0129526	7.15746e-06	-0.00532623	0.0292795	0.855653
genus..Ruminococcustorquesgroup	rs1475330	T	C	0.0523492	0.01182	8.13435e-06	-0.0212238	0.0297675	0.475855
genus..Ruminococcustorquesgroup	rs1972694	T	A	-0.0614094	0.0137321	8.92829e-06	-0.000981853	0.0330766	0.976319
genus..Ruminococcustorquesgroup	rs35866622	T	C	-0.0612024	0.0109421	2.21337e-08	0.00839348	0.0267979	0.754117
genus..Ruminococcustorquesgroup	rs4073731	T	C	0.0651948	0.0142221	4.0525e-06	-0.0508986	0.0342552	0.137316
genus..Ruminococcustorquesgroup	rs73130967	A	T	0.0770375	0.0168264	3.70741e-06	-0.0348625	0.0452802	0.441342
genus..Ruminococcustorquesgroup	rs77034621	T	G	-0.151553	0.0335878	6.06872e-06	-0.116042	0.0980644	0.236681
genus..Ruminococcustorquesgroup	rs773123	T	A	0.0824005	0.0173862	1.58956e-06	-0.0320023	0.0386041	0.407111
genus..Ruminococcustorquesgroup	rs8080469	G	A	0.0490727	0.0107036	3.49522e-06	0.0114558	0.0254042	0.652032
genus..Ruminococcustorquesgroup	rs8141465	A	G	0.0480778	0.0107442	9.64837e-06	0.0182517	0.0264447	0.49008
genus.RuminococcaceaeUCG002	rs10916131	C	T	-0.069333	0.0146753	2.87497e-06	0.0534946	0.0343496	0.119386
genus.RuminococcaceaeUCG002	rs10927423	C	A	-0.0713617	0.0147712	8.49518e-07	0.0154528	0.0330429	0.64003
genus.RuminococcaceaeUCG002	rs10964441	G	A	-0.14906	0.034486	7.45116e-06	-0.0401926	0.0418372	0.336708
genus.RuminococcaceaeUCG002	rs113147300	A	G	-0.075842	0.0164562	7.6914e-06	-0.0220465	0.0367597	0.548675
genus.RuminococcaceaeUCG002	rs11607472	A	G	-0.0780229	0.0176325	7.18671e-06	0.0381868	0.0508185	0.452391
genus.RuminococcaceaeUCG002	rs116974815	C	A	-0.189731	0.0396566	2.02518e-06	0.0339536	0.0498572	0.495861
genus.RuminococcaceaeUCG002	rs11750293	G	T	-0.0578304	0.0120512	1.76136e-06	-0.0191082	0.0264112	0.46938
genus.RuminococcaceaeUCG002	rs12463378	A	G	-0.0522061	0.0112086	2.95523e-06	0.0101745	0.0276109	0.712505
genus.RuminococcaceaeUCG002	rs15256	C	T	0.0732376	0.016834	9.45659e-06	0.0375523	0.039307	0.339397
genus.RuminococcaceaeUCG002	rs362417	G	C	-0.054863	0.0120984	7.80005e-06	0.0152215	0.0309667	0.623042
genus.RuminococcaceaeUCG002	rs55793120	T	C	0.137396	0.027414	4.80674e-07	0.0704167	0.0535139	0.188221
genus.RuminococcaceaeUCG002	rs57079348	T	G	-0.076573	0.0172819	7.21822e-06	0.0162201	0.054803	0.767252
genus.RuminococcaceaeUCG002	rs6542556	A	G	0.050974	0.011406	7.86123e-06	-0.0429794	0.0261142	0.0997999
genus.RuminococcaceaeUCG002	rs6793778	C	T	-0.0558706	0.0125258	9.81289e-06	-0.0270507	0.0289479	0.350066
genus.RuminococcaceaeUCG002	rs7120052	A	C	0.0624796	0.0135523	1.96895e-06	-0.00852221	0.0323823	0.792416
genus.RuminococcaceaeUCG002	rs7155595	C	A	0.0569929	0.0116986	1.14931e-06	-0.00941765	0.0276405	0.733316
genus.RuminococcaceaeUCG002	rs7249614	A	G	-0.0492778	0.0110807	9.07376e-06	0.00771271	0.0264301	0.770428
genus.RuminococcaceaeUCG002	rs72874194	G	C	-0.0770289	0.016725	3.46664e-06	0.00424525	0.0369212	0.90846
genus.RuminococcaceaeUCG002	rs7342369	C	A	-0.0527803	0.0116023	5.66121e-06	-0.0296358	0.0282735	0.294555
genus.RuminococcaceaeUCG002	rs76847269	A	G	0.163508	0.0356151	5.1719e-06	-0.11105	0.0805095	0.167788
genus.RuminococcaceaeUCG002	rs77564310	A	C	-0.0713093	0.0140855	3.28614e-07	-0.0153649	0.0314673	0.625351
genus.RuminococcaceaeUCG002	rs79016051	C	T	-0.0887747	0.0189424	2.33742e-06	0.0811788	0.0375324	0.0305485
genus.RuminococcaceaeUCG002	rs882348	A	G	-0.0799946	0.0178618	5.44852e-06	0.0196321	0.0394077	0.618358
genus.Faecalibacterium	rs10927394	G	T	-0.232262	0.0512364	7.01885e-06	-0.0991843	0.0931576	0.287015
genus.Faecalibacterium	rs114946999	C	T	-0.0861565	0.01896	5.69574e-06	-0.00167503	0.0383198	0.965134
genus.Faecalibacterium	rs11776390	T	C	-0.078354	0.017183	6.39675e-06	0.0748394	0.0512932	0.144551
genus.Faecalibacterium	rs12320842	C	G	0.094833	0.0163962	7.56951e-09	0.0754715	0.037107	0.0419633
genus.Faecalibacterium	rs1271565	C	T	-0.0576251	0.0119649	1.30169e-06	0.0302064	0.0289129	0.296145
genus.Faecalibacterium	rs12753492	A	C	0.0641305	0.0149933	8.80273e-06	0.0932511	0.040007	0.0197601
genus.Faecalibacterium	rs2835874	T	C	-0.0866356	0.0196496	7.54405e-06	0.0594498	0.0677053	0.379908
genus.Faecalibacterium	rs28376661	C	G	0.0504817	0.0109368	3.66454e-06	-0.0496444	0.0276253	0.0723253
genus.Faecalibacterium	rs61875484	C	G	0.0817953	0.018369	9.18015e-06	0.00952979	0.0436473	0.827167
genus.Faecalibacterium	rs6910935	A	G	0.134864	0.0277032	1.37848e-06	-0.0287501	0.0527828	0.585968
genus.Faecalibacterium	rs75499067	C	T	0.227585	0.0465522	1.76448e-06	-0.00760318	0.0487303	0.876013
genus.Faecalibacterium	rs79656633	T	C	0.145631	0.0323019	8.13557e-06	0.0305301	0.0424025	0.471521
genus.Faecalibacterium	rs9536330	T	C	-0.048317	0.010797	5.33258e-06	-0.0176501	0.0255075	0.488965
genus..Ruminococcusgauvreauiigroup	rs10931481	G	A	0.0610096	0.0130484	3.38211e-06	0.053424	0.0279107	0.0556071
genus..Ruminococcusgauvreauiigroup	rs12079579	A	G	0.0955324	0.0213436	5.03725e-06	0.131938	0.0437076	0.00253893
genus..Ruminococcusgauvreauiigroup	rs12539819	C	T	0.110654	0.0240684	4.49375e-06	0.0426268	0.0501702	0.395522
genus..Ruminococcusgauvreauiigroup	rs13188803	T	A	0.0709419	0.0156855	7.27559e-06	-0.0542035	0.0284847	0.0570532
genus..Ruminococcusgauvreauiigroup	rs1391597	C	T	0.0590284	0.0124874	1.85964e-06	0.00348034	0.0259641	0.893368
genus..Ruminococcusgauvreauiigroup	rs2047242	A	G	-0.067603	0.0133738	2.46372e-07	0.0285022	0.0302534	0.346133
genus..Ruminococcusgauvreauiigroup	rs2105937	A	G	0.0580215	0.0127806	5.10352e-06	0.0401541	0.0265605	0.130585
genus..Ruminococcusgauvreauiigroup	rs2166943	A	C	0.0566974	0.0123497	5.27717e-06	-0.0524557	0.0257117	0.0413352
genus..Ruminococcusgauvreauiigroup	rs289410	G	A	-0.0654926	0.0139101	2.27464e-06	0.0456502	0.0282194	0.105729
genus..Ruminococcusgauvreauiigroup	rs431418	A	G	-0.094737	0.0210157	5.53667e-06	0.0949298	0.0434001	0.0287197
genus..Ruminococcusgauvreauiigroup	rs71386687	T	G	0.121037	0.02386	2.90761e-07	-0.0238962	0.0404682	0.554861
genus..Ruminococcusgauvreauiigroup	rs73802842	C	A	0.0736808	0.0169665	7.48026e-06	0.0255119	0.0297414	0.391009
genus..Ruminococcusgauvreauiigroup	rs9870933	A	G	0.0621643	0.0126072	8.4912e-07	0.0807891	0.0257475	0.00170251
genus.LachnospiraceaeNK4A136group	rs10952110	G	T	0.0487709	0.0109614	9.08113e-06	-0.0425722	0.0256454	0.0969081
genus.LachnospiraceaeNK4A136group	rs11263806	A	G	-0.0524615	0.0116758	5.06517e-06	-0.00249528	0.0267865	0.925781
genus.LachnospiraceaeNK4A136group	rs12611395	A	G	-0.0902532	0.0199652	5.83039e-06	0.0186683	0.0415092	0.652897
genus.LachnospiraceaeNK4A136group	rs160061	A	G	0.0513831	0.0108094	2.12198e-06	-0.00517059	0.0254152	0.838787
genus.LachnospiraceaeNK4A136group	rs28540839	A	C	0.0508285	0.0110591	9.34319e-06	-0.0222926	0.0253756	0.379671
genus.LachnospiraceaeNK4A136group	rs2880566	T	C	0.0599578	0.0134693	5.61428e-06	0.0193914	0.0358575	0.588653
genus.LachnospiraceaeNK4A136group	rs4955932	T	C	-0.0492283	0.0109388	7.05426e-06	-0.0305613	0.0261672	0.242838
genus.LachnospiraceaeNK4A136group	rs59805249	T	C	0.0936162	0.0207982	9.45385e-06	-0.00666483	0.0443777	0.88062
genus.LachnospiraceaeNK4A136group	rs68104925	T	C	-0.0549104	0.0115385	2.36779e-06	0.0393957	0.0276129	0.153664
genus.LachnospiraceaeNK4A136group	rs7073658	T	G	-0.0499621	0.0109693	5.2691e-06	-0.0268496	0.0254751	0.291905
genus.LachnospiraceaeNK4A136group	rs73044693	A	G	-0.10758	0.0229884	3.57256e-06	-0.0699515	0.0491434	0.154616
genus.LachnospiraceaeNK4A136group	rs7616165	G	T	-0.230542	0.0483465	2.77391e-06	-0.0301291	0.0798194	0.705828
genus.LachnospiraceaeNK4A136group	rs76193507	A	G	-0.22973	0.0499776	2.9309e-06	-0.0123674	0.0453453	0.785053
genus.LachnospiraceaeNK4A136group	rs7832116	A	G	-0.0714756	0.0151703	3.57084e-06	-0.0660302	0.0382309	0.0841415
genus.LachnospiraceaeNK4A136group	rs954878	A	G	-0.0520656	0.0109082	1.78203e-06	0.0272473	0.0262653	0.299555
genus.RuminococcaceaeUCG004	rs10976229	T	G	0.095976	0.0214554	7.04477e-06	0.092199	0.0378209	0.0147778
genus.RuminococcaceaeUCG004	rs11961899	G	A	-0.0707825	0.0161381	9.1802e-06	-0.000215267	0.0282107	0.993912
genus.RuminococcaceaeUCG004	rs12125734	G	T	0.133972	0.0257417	2.09428e-07	-0.00225674	0.0439527	0.959051
genus.RuminococcaceaeUCG004	rs2248146	T	C	0.0689452	0.0153649	8.20001e-06	0.0228453	0.0267251	0.392648
genus.RuminococcaceaeUCG004	rs3800154	A	C	-0.0797959	0.0177639	6.11581e-06	0.00537969	0.0290063	0.852863
genus.RuminococcaceaeUCG004	rs511258	G	A	-0.0757474	0.0162475	4.52052e-06	-0.0230869	0.0326219	0.479123
genus.RuminococcaceaeUCG004	rs550351	A	C	0.078587	0.018003	9.43128e-06	0.0213522	0.0256233	0.404668
genus.RuminococcaceaeUCG004	rs6769553	A	G	0.0849743	0.0157451	7.91068e-08	-0.0224896	0.02874	0.433909
genus.RuminococcaceaeUCG004	rs7123615	C	G	-0.0786157	0.0179592	7.09181e-06	-0.108548	0.0325035	0.000839035
genus.RuminococcaceaeUCG004	rs7569771	A	G	-0.075914	0.0170308	8.11964e-06	-0.0310457	0.0294381	0.291604
genus.RuminococcaceaeUCG004	rs872501	G	A	0.116125	0.025946	5.80805e-06	0.00468303	0.0472749	0.921091
genus.RuminococcaceaeUCG004	rs9818949	G	T	0.0859927	0.0188671	5.38832e-06	-0.00911692	0.032041	0.775997
family.Enterobacteriaceae	rs11026530	T	C	0.0822408	0.0186379	9.42684e-06	-0.0443196	0.0356336	0.213588
family.Enterobacteriaceae	rs111229068	A	T	0.110561	0.0241719	3.65356e-06	0.0263239	0.0474917	0.579385
family.Enterobacteriaceae	rs2374342	C	A	0.0582927	0.0126195	4.51618e-06	0.0300638	0.0257602	0.243185
family.Enterobacteriaceae	rs35673018	G	A	0.0899642	0.0202934	7.63109e-06	0.0876686	0.0445101	0.0488799
family.Enterobacteriaceae	rs4792380	A	T	0.115598	0.0257683	9.48974e-06	-0.100712	0.0737308	0.171957
family.Enterobacteriaceae	rs504442	T	G	0.084159	0.0189479	5.17092e-06	0.00432147	0.04132	0.916705
family.Enterobacteriaceae	rs61973590	C	G	-0.0605392	0.0133696	8.5354e-06	0.00321549	0.0266551	0.903981
family.Enterobacteriaceae	rs62210023	A	G	0.0606754	0.0130125	3.13163e-06	0.000850348	0.0266653	0.97456
family.Enterobacteriaceae	rs78143293	A	G	-0.0848521	0.0170415	1.19564e-06	-0.059198	0.0390995	0.130016
family.Enterobacteriaceae	rs79757635	C	A	0.0758597	0.0171286	9.31857e-06	-0.0280375	0.0374785	0.454402
family.Enterobacteriaceae	rs80319214	C	G	0.0990404	0.0215877	6.95307e-06	0.0303305	0.0487587	0.533906
order.Enterobacteriales	rs11026530	T	C	0.0822408	0.0186379	9.42684e-06	-0.0443196	0.0356336	0.213588
order.Enterobacteriales	rs111229068	A	T	0.110561	0.0241719	3.65356e-06	0.0263239	0.0474917	0.579385
order.Enterobacteriales	rs2374342	C	A	0.0582927	0.0126195	4.51618e-06	0.0300638	0.0257602	0.243185
order.Enterobacteriales	rs35673018	G	A	0.0899642	0.0202934	7.63109e-06	0.0876686	0.0445101	0.0488799
order.Enterobacteriales	rs4792380	A	T	0.115598	0.0257683	9.48974e-06	-0.100712	0.0737308	0.171957
order.Enterobacteriales	rs504442	T	G	0.084159	0.0189479	5.17092e-06	0.00432147	0.04132	0.916705
order.Enterobacteriales	rs61973590	C	G	-0.0605392	0.0133696	8.5354e-06	0.00321549	0.0266551	0.903981
order.Enterobacteriales	rs62210023	A	G	0.0606754	0.0130125	3.13163e-06	0.000850348	0.0266653	0.97456
order.Enterobacteriales	rs78143293	A	G	-0.0848521	0.0170415	1.19564e-06	-0.059198	0.0390995	0.130016
order.Enterobacteriales	rs79757635	C	A	0.0758597	0.0171286	9.31857e-06	-0.0280375	0.0374785	0.454402
order.Enterobacteriales	rs80319214	C	G	0.0990404	0.0215877	6.95307e-06	0.0303305	0.0487587	0.533906
genus.Eisenbergiella	rs11027642	C	T	0.129006	0.0284844	4.91871e-06	-0.00663676	0.0361065	0.854162
genus.Eisenbergiella	rs11079158	T	C	0.100627	0.022546	7.34849e-06	0.0239545	0.0307223	0.435561
genus.Eisenbergiella	rs11938607	T	C	0.0978125	0.0216636	8.2182e-06	0.0238392	0.0291147	0.412899
genus.Eisenbergiella	rs12257723	A	C	-0.0952742	0.0211569	8.85121e-06	0.000359229	0.0270072	0.989387
genus.Eisenbergiella	rs12278566	T	A	-0.121065	0.0251658	1.65001e-06	0.00506034	0.0288347	0.860691
genus.Eisenbergiella	rs12710729	C	A	0.0893384	0.0199069	9.8441e-06	0.0608521	0.0272311	0.0254396
genus.Eisenbergiella	rs13258851	A	G	0.137001	0.0302124	7.74648e-06	0.0289959	0.0365424	0.427494
genus.Eisenbergiella	rs1508033	A	C	0.091546	0.0195787	3.22889e-06	-0.0554871	0.0276259	0.0445882
genus.Eisenbergiella	rs1553971	T	G	0.120965	0.0263054	5.26837e-06	0.00365809	0.0305039	0.904545
genus.Eisenbergiella	rs2683098	C	T	0.107319	0.022515	2.2375e-06	0.00759316	0.0310012	0.80651
genus.Eisenbergiella	rs3812426	G	A	0.106447	0.0224159	2.71687e-06	0.00378942	0.0350554	0.913918
genus.Eisenbergiella	rs4462860	G	A	0.0939071	0.0201104	4.16221e-06	0.00484926	0.0260508	0.85233
genus.Bilophila	rs11069458	T	C	-0.0680947	0.015503	7.71547e-06	-0.0392173	0.032774	0.231463
genus.Bilophila	rs116261629	G	C	0.128112	0.0261358	8.62329e-07	0.0386943	0.0437103	0.376024
genus.Bilophila	rs1241171	G	A	-0.0692654	0.0150148	4.24037e-06	0.0123901	0.0360339	0.730961
genus.Bilophila	rs1571225	C	T	0.0826826	0.0170621	1.12289e-06	0.0208763	0.0342616	0.542312
genus.Bilophila	rs1969927	G	A	0.0564589	0.0126935	9.0722e-06	0.030652	0.0268111	0.252933
genus.Bilophila	rs2713349	A	T	0.0617228	0.0140174	8.63249e-06	-0.0331629	0.0278653	0.234002
genus.Bilophila	rs2728491	G	T	-0.0627416	0.0139456	6.33255e-06	-0.00652024	0.0296718	0.82607
genus.Bilophila	rs3827020	C	T	0.0766479	0.0160642	1.78875e-06	-0.0156944	0.032111	0.625014
genus.Bilophila	rs4798126	G	A	0.073288	0.016799	7.14662e-06	0.0612978	0.0320891	0.0561022
genus.Bilophila	rs542415	T	C	-0.0613623	0.0133436	4.70948e-06	0.0428793	0.0260316	0.0995176
genus.Bilophila	rs60178956	G	A	-0.0624818	0.0141485	8.05619e-06	-0.0485436	0.0302082	0.108062
genus.Bilophila	rs6793291	C	A	0.112729	0.0241633	3.1132e-06	0.0637835	0.0576067	0.268198
genus.Bilophila	rs72676854	T	C	0.123209	0.026882	5.62268e-06	0.0959319	0.0576905	0.0963385
genus.Bilophila	rs7802841	C	A	0.0670097	0.0137701	1.76952e-06	-0.00125688	0.027662	0.963759
genus.Bilophila	rs9899990	A	G	-0.102702	0.0233878	9.06691e-06	0.0175716	0.0458972	0.701832
genus.Alistipes	rs1107244	G	A	0.0758558	0.0171182	3.59059e-06	0.0380659	0.0474645	0.422561
genus.Alistipes	rs11769002	G	A	-0.0528793	0.0109389	1.44962e-06	-0.0174979	0.0257697	0.497131
genus.Alistipes	rs11958296	A	G	-0.0981222	0.0218272	9.29574e-06	0.0554934	0.0611623	0.364241
genus.Alistipes	rs12990744	C	T	-0.0776618	0.0172986	8.20725e-06	-0.0377858	0.0416577	0.364377
genus.Alistipes	rs1689282	A	C	-0.0520061	0.0113942	5.27578e-06	-0.000873772	0.0271412	0.974318
genus.Alistipes	rs2290844	C	T	0.0813969	0.0191632	9.10135e-06	0.0167035	0.0408171	0.682372
genus.Alistipes	rs2450745	A	C	-0.080524	0.0184702	7.11836e-06	0.0739577	0.0494922	0.13509
genus.Alistipes	rs2875322	T	C	-0.0580945	0.0131432	8.77703e-06	0.0290151	0.0338895	0.391905
genus.Alistipes	rs34417064	A	G	-0.048202	0.0106868	7.00749e-06	-0.0188305	0.025477	0.459835
genus.Alistipes	rs4810359	A	G	-0.0652428	0.0146155	7.49669e-06	-0.0736146	0.0385314	0.0560673
genus.Alistipes	rs62576416	T	C	0.0492647	0.0109733	7.50368e-06	-0.0115548	0.026132	0.658367
genus.Alistipes	rs67281112	G	C	0.0634575	0.0137846	3.91578e-06	-0.020914	0.0314691	0.506314
genus.Alistipes	rs7129639	C	A	-0.0524955	0.0109584	1.78422e-06	0.0780275	0.0265958	0.00334811
genus.Alistipes	rs8130320	A	G	-0.049002	0.010717	4.83612e-06	-0.00302147	0.0255	0.90568
order.Coriobacteriales	rs11073596	T	G	0.0510212	0.0114339	8.14449e-06	-0.0125556	0.0262805	0.632824
order.Coriobacteriales	rs11250875	T	C	0.06075	0.0130939	4.82844e-06	-0.00514429	0.0308258	0.867462
order.Coriobacteriales	rs11656361	A	C	0.0773006	0.017553	8.02017e-06	-0.0344601	0.0329515	0.295662
order.Coriobacteriales	rs12974142	G	A	0.0789796	0.0177205	8.51232e-06	0.0596734	0.0493945	0.227009
order.Coriobacteriales	rs13307134	C	T	0.0565686	0.0126265	7.79931e-06	-0.0146373	0.0339955	0.666785
order.Coriobacteriales	rs1397793	G	A	-0.0498855	0.0112446	9.77381e-06	0.0171909	0.0279595	0.538653
order.Coriobacteriales	rs240104	T	C	-0.0603429	0.0126849	1.51603e-06	0.000300253	0.0282981	0.991534
order.Coriobacteriales	rs2442778	G	A	-0.116408	0.0258545	9.02703e-06	0.0677317	0.0577073	0.24051
order.Coriobacteriales	rs3025411	A	G	0.0926543	0.0209468	8.26912e-06	-0.032346	0.0414933	0.435656
order.Coriobacteriales	rs34739816	G	T	0.0965017	0.0207666	3.88358e-06	-0.0414013	0.0543488	0.446196
order.Coriobacteriales	rs67561917	A	G	-0.0714367	0.0154113	5.39129e-06	0.042101	0.0330873	0.203223
order.Coriobacteriales	rs719099	A	G	0.0778402	0.0155815	5.43317e-07	-0.0147335	0.0429498	0.731569
order.Coriobacteriales	rs76779974	C	G	0.0774888	0.0171877	5.63091e-06	-0.0785866	0.0435329	0.0710395
order.Coriobacteriales	rs80046645	C	G	0.25584	0.0561995	4.65689e-06	-0.0301903	0.0647711	0.641139
order.Coriobacteriales	rs8010111	G	A	-0.103377	0.0229286	6.89624e-06	-0.0441041	0.0461472	0.33921
family.Coriobacteriaceae	rs11073596	T	G	0.0510212	0.0114339	8.14449e-06	-0.0125556	0.0262805	0.632824
family.Coriobacteriaceae	rs11250875	T	C	0.06075	0.0130939	4.82844e-06	-0.00514429	0.0308258	0.867462
family.Coriobacteriaceae	rs11656361	A	C	0.0773006	0.017553	8.02017e-06	-0.0344601	0.0329515	0.295662
family.Coriobacteriaceae	rs12974142	G	A	0.0789796	0.0177205	8.51232e-06	0.0596734	0.0493945	0.227009
family.Coriobacteriaceae	rs13307134	C	T	0.0565686	0.0126265	7.79931e-06	-0.0146373	0.0339955	0.666785
family.Coriobacteriaceae	rs1397793	G	A	-0.0498855	0.0112446	9.77381e-06	0.0171909	0.0279595	0.538653
family.Coriobacteriaceae	rs240104	T	C	-0.0603429	0.0126849	1.51603e-06	0.000300253	0.0282981	0.991534
family.Coriobacteriaceae	rs2442778	G	A	-0.116408	0.0258545	9.02703e-06	0.0677317	0.0577073	0.24051
family.Coriobacteriaceae	rs3025411	A	G	0.0926543	0.0209468	8.26912e-06	-0.032346	0.0414933	0.435656
family.Coriobacteriaceae	rs34739816	G	T	0.0965017	0.0207666	3.88358e-06	-0.0414013	0.0543488	0.446196
family.Coriobacteriaceae	rs67561917	A	G	-0.0714367	0.0154113	5.39129e-06	0.042101	0.0330873	0.203223
family.Coriobacteriaceae	rs719099	A	G	0.0778402	0.0155815	5.43317e-07	-0.0147335	0.0429498	0.731569
family.Coriobacteriaceae	rs76779974	C	G	0.0774888	0.0171877	5.63091e-06	-0.0785866	0.0435329	0.0710395
family.Coriobacteriaceae	rs80046645	C	G	0.25584	0.0561995	4.65689e-06	-0.0301903	0.0647711	0.641139
family.Coriobacteriaceae	rs8010111	G	A	-0.103377	0.0229286	6.89624e-06	-0.0441041	0.0461472	0.33921
class.Coriobacteriia	rs11073596	T	G	0.0510212	0.0114339	8.14449e-06	-0.0125556	0.0262805	0.632824
class.Coriobacteriia	rs11250875	T	C	0.06075	0.0130939	4.82844e-06	-0.00514429	0.0308258	0.867462
class.Coriobacteriia	rs11656361	A	C	0.0773006	0.017553	8.02017e-06	-0.0344601	0.0329515	0.295662
class.Coriobacteriia	rs12974142	G	A	0.0789796	0.0177205	8.51232e-06	0.0596734	0.0493945	0.227009
class.Coriobacteriia	rs13307134	C	T	0.0565686	0.0126265	7.79931e-06	-0.0146373	0.0339955	0.666785
class.Coriobacteriia	rs1397793	G	A	-0.0498855	0.0112446	9.77381e-06	0.0171909	0.0279595	0.538653
class.Coriobacteriia	rs240104	T	C	-0.0603429	0.0126849	1.51603e-06	0.000300253	0.0282981	0.991534
class.Coriobacteriia	rs2442778	G	A	-0.116408	0.0258545	9.02703e-06	0.0677317	0.0577073	0.24051
class.Coriobacteriia	rs3025411	A	G	0.0926543	0.0209468	8.26912e-06	-0.032346	0.0414933	0.435656
class.Coriobacteriia	rs34739816	G	T	0.0965017	0.0207666	3.88358e-06	-0.0414013	0.0543488	0.446196
class.Coriobacteriia	rs67561917	A	G	-0.0714367	0.0154113	5.39129e-06	0.042101	0.0330873	0.203223
class.Coriobacteriia	rs719099	A	G	0.0778402	0.0155815	5.43317e-07	-0.0147335	0.0429498	0.731569
class.Coriobacteriia	rs76779974	C	G	0.0774888	0.0171877	5.63091e-06	-0.0785866	0.0435329	0.0710395
class.Coriobacteriia	rs80046645	C	G	0.25584	0.0561995	4.65689e-06	-0.0301903	0.0647711	0.641139
class.Coriobacteriia	rs8010111	G	A	-0.103377	0.0229286	6.89624e-06	-0.0441041	0.0461472	0.33921
order.Lactobacillales	rs11110282	A	G	-0.10239	0.0217849	3.95665e-06	0.000671906	0.0586265	0.990856
order.Lactobacillales	rs111552159	C	G	0.128854	0.0287397	8.30804e-06	0.00618895	0.0609	0.919055
order.Lactobacillales	rs11627423	C	A	0.0499263	0.0109744	5.08753e-06	0.0345283	0.0263104	0.189405
order.Lactobacillales	rs11730038	G	A	-0.0605384	0.0129052	5.09746e-06	-0.0232682	0.0279827	0.40568
order.Lactobacillales	rs12797734	T	C	0.0571279	0.0127113	7.76523e-06	0.0133187	0.0291774	0.648049
order.Lactobacillales	rs1595463	C	A	0.0479749	0.0108801	7.44354e-06	0.0552557	0.0255652	0.0306676
order.Lactobacillales	rs1962325	C	G	0.0546878	0.0115069	1.96232e-06	0.0142114	0.0268102	0.596059
order.Lactobacillales	rs2370083	G	T	-0.08054	0.0180992	8.33495e-06	0.0187115	0.052474	0.721401
order.Lactobacillales	rs2952251	A	G	-0.0629317	0.0124177	3.36461e-07	-0.0292532	0.0302713	0.33386
order.Lactobacillales	rs34989881	A	G	0.113479	0.0246452	4.09354e-06	-0.0910897	0.0599609	0.128724
order.Lactobacillales	rs35344081	G	A	0.0642442	0.0127358	4.16066e-07	-0.048037	0.0287426	0.0946651
order.Lactobacillales	rs4028634	T	C	0.0532915	0.01101	1.34806e-06	-0.0232979	0.0263244	0.37614
order.Lactobacillales	rs57872228	C	T	-0.0688415	0.0146994	2.58252e-06	-0.00120363	0.0392871	0.975559
order.Lactobacillales	rs74352383	T	A	-0.103396	0.021758	1.88028e-06	0.0141299	0.0459571	0.758495
order.Lactobacillales	rs74663707	C	T	0.0982594	0.0224613	8.39558e-06	0.0557997	0.0518676	0.282012
order.Lactobacillales	rs76717940	T	A	0.160943	0.0327	6.55312e-07	0.0402178	0.0553332	0.46733
order.Lactobacillales	rs77558518	A	G	-0.106466	0.0223484	1.67435e-06	-0.00205688	0.0432455	0.962065
order.Lactobacillales	rs78938557	T	C	0.10553	0.0233581	2.31087e-06	-0.128466	0.0762209	0.0919031
order.Lactobacillales	rs9581006	C	T	0.22583	0.0469228	1.76596e-06	-0.0762053	0.0665785	0.252378
class.Bacilli	rs11110282	A	G	-0.101189	0.0217379	4.85442e-06	0.000671906	0.0586265	0.990856
class.Bacilli	rs111552159	C	G	0.128032	0.0286921	9.12818e-06	0.00618895	0.0609	0.919055
class.Bacilli	rs11730038	G	A	-0.0630747	0.0128717	1.96025e-06	-0.0232682	0.0279827	0.40568
class.Bacilli	rs12797734	T	C	0.0572158	0.0126793	7.21166e-06	0.0133187	0.0291774	0.648049
class.Bacilli	rs13068444	A	G	0.0601035	0.0136407	9.53048e-06	0.0519246	0.0330967	0.116677
class.Bacilli	rs1595463	C	A	0.0476864	0.0108547	7.9738e-06	0.0552557	0.0255652	0.0306676
class.Bacilli	rs1962325	C	G	0.0554219	0.0114789	1.38434e-06	0.0142114	0.0268102	0.596059
class.Bacilli	rs28564647	T	G	-0.0613034	0.0137579	7.81199e-06	-0.0172084	0.034079	0.61359
class.Bacilli	rs2952251	A	G	-0.0598868	0.0123903	1.07895e-06	-0.0292532	0.0302713	0.33386
class.Bacilli	rs34989881	A	G	0.111056	0.0246039	6.54586e-06	-0.0910897	0.0599609	0.128724
class.Bacilli	rs35344081	G	A	0.0619529	0.0127066	1.01498e-06	-0.048037	0.0287426	0.0946651
class.Bacilli	rs4028634	T	C	0.0520614	0.0109842	2.2076e-06	-0.0232979	0.0263244	0.37614
class.Bacilli	rs4459992	T	C	0.0535854	0.0116362	4.29836e-06	0.00824706	0.0271094	0.760966
class.Bacilli	rs57872228	C	T	-0.0714773	0.0146647	9.21977e-07	-0.00120363	0.0392871	0.975559
class.Bacilli	rs694949	A	G	-0.081146	0.0180042	7.59585e-06	-0.012797	0.0430567	0.766304
class.Bacilli	rs74352383	T	A	-0.104496	0.0217083	1.52752e-06	0.0141299	0.0459571	0.758495
class.Bacilli	rs74663707	C	T	0.0979154	0.0224074	8.45686e-06	0.0557997	0.0518676	0.282012
class.Bacilli	rs7666190	C	A	-0.104044	0.0247934	8.46829e-06	0.0586489	0.0397697	0.14029
class.Bacilli	rs76717940	T	A	0.156331	0.0325945	1.0725e-06	0.0402178	0.0553332	0.46733
class.Bacilli	rs77558518	A	G	-0.107255	0.0222879	1.33772e-06	-0.00205688	0.0432455	0.962065
class.Bacilli	rs78938557	T	C	0.108007	0.0232858	1.06891e-06	-0.128466	0.0762209	0.0919031
class.Bacilli	rs9581006	C	T	0.225309	0.0467697	1.79458e-06	-0.0762053	0.0665785	0.252378
genus.FamilyXIIIAD3011group	rs11126423	C	T	0.0904399	0.0196301	5.91249e-06	-0.021221	0.0443228	0.632094
genus.FamilyXIIIAD3011group	rs11736617	G	A	-0.0759493	0.0172101	9.02048e-06	-0.0545	0.0559919	0.330377
genus.FamilyXIIIAD3011group	rs12812672	T	C	-0.096065	0.020828	2.55807e-06	-0.00304023	0.0487334	0.950256
genus.FamilyXIIIAD3011group	rs12911842	A	T	-0.0811976	0.0183335	6.90824e-06	-0.0167084	0.0454704	0.713278
genus.FamilyXIIIAD3011group	rs149302	T	C	-0.0645635	0.0143225	7.4818e-06	0.0285918	0.0299616	0.339942
genus.FamilyXIIIAD3011group	rs16840310	A	G	-0.0608052	0.0122149	6.75113e-07	-0.0116387	0.0257764	0.651612
genus.FamilyXIIIAD3011group	rs16940167	C	T	0.0732552	0.0159898	3.90837e-06	0.033987	0.0324158	0.294423
genus.FamilyXIIIAD3011group	rs17156849	G	A	-0.112891	0.0245292	4.19171e-06	0.0365547	0.0536209	0.495413
genus.FamilyXIIIAD3011group	rs62029761	A	G	0.128753	0.0276002	3.89083e-06	-0.0445161	0.0555931	0.423276
genus.FamilyXIIIAD3011group	rs62200412	C	T	-0.0800851	0.0163834	5.80219e-07	0.0267421	0.0292075	0.359883
genus.FamilyXIIIAD3011group	rs72730932	C	A	-0.0899559	0.0177107	6.88766e-07	0.0209211	0.0437655	0.63263
genus.FamilyXIIIAD3011group	rs739451	C	T	0.0649589	0.0147534	7.8781e-06	-0.0144171	0.0313468	0.645572
genus.FamilyXIIIAD3011group	rs9276029	A	G	-0.0811384	0.0185669	8.92766e-06	0.403384	0.0290019	5.59371e-44
genus.FamilyXIIIAD3011group	rs9837139	A	G	0.10752	0.0240482	8.70808e-06	0.000258323	0.0455104	0.995471
genus.FamilyXIIIAD3011group	rs9852893	C	G	0.0657834	0.0129056	3.87539e-07	0.00487711	0.0285994	0.864592
class.Betaproteobacteria	rs11128180	A	G	0.0592944	0.0128769	3.67144e-06	-0.0299253	0.0300216	0.318866
class.Betaproteobacteria	rs12467854	G	C	0.0641363	0.0131766	1.09863e-06	-0.0353548	0.0310885	0.255442
class.Betaproteobacteria	rs1511453	A	G	0.0923492	0.0199158	4.75765e-06	0.0241713	0.0544927	0.657354
class.Betaproteobacteria	rs1928341	A	G	0.0525581	0.0110408	2.01529e-06	-0.0218039	0.0258207	0.398426
class.Betaproteobacteria	rs2321387	G	A	-0.0494596	0.0109424	5.80036e-06	-0.0347117	0.0256622	0.17617
class.Betaproteobacteria	rs2367850	G	C	0.064006	0.0130374	9.11762e-07	0.0117382	0.0311847	0.706614
class.Betaproteobacteria	rs2613606	C	T	-0.0513106	0.0109091	2.19817e-06	0.0258694	0.0258139	0.316271
class.Betaproteobacteria	rs320161	A	G	0.0572286	0.01262	7.33242e-06	-0.0355936	0.0300416	0.236092
class.Betaproteobacteria	rs4033856	C	T	0.0832423	0.0167237	5.17166e-07	0.0779565	0.0452334	0.0848106
class.Betaproteobacteria	rs6087811	T	G	-0.0978177	0.0198522	7.44305e-07	0.0281303	0.0423086	0.506124
class.Betaproteobacteria	rs62395635	T	C	0.109741	0.0236	2.94091e-06	0.0236322	0.0532491	0.657184
class.Betaproteobacteria	rs72747231	C	G	-0.137281	0.0290338	2.05511e-06	-0.0625955	0.0595938	0.293549
class.Betaproteobacteria	rs75242906	C	T	-0.121083	0.028075	9.27278e-06	-0.0849744	0.0464776	0.0675056
genus.LachnospiraceaeUCG004	rs11128180	A	G	0.0648288	0.0140126	4.51737e-06	-0.0299253	0.0300216	0.318866
genus.LachnospiraceaeUCG004	rs12072562	T	C	0.133104	0.0303566	7.0737e-06	-0.020904	0.0653206	0.748952
genus.LachnospiraceaeUCG004	rs12673420	G	A	0.0554351	0.0118375	2.98079e-06	0.00254537	0.0253568	0.920041
genus.LachnospiraceaeUCG004	rs12747809	G	A	-0.062197	0.0125685	8.64875e-07	-0.0544662	0.0281922	0.0533642
genus.LachnospiraceaeUCG004	rs12894272	A	G	0.0579792	0.0125229	4.33949e-06	-0.00400002	0.0267789	0.88126
genus.LachnospiraceaeUCG004	rs233486	A	G	-0.0799088	0.017766	6.28457e-06	-0.0283501	0.0364854	0.437142
genus.LachnospiraceaeUCG004	rs2444793	C	T	-0.0542433	0.0118188	4.77076e-06	0.0335915	0.0260355	0.196975
genus.LachnospiraceaeUCG004	rs2706242	G	C	-0.0901399	0.0199712	9.83848e-06	-0.00500172	0.0455112	0.912488
genus.LachnospiraceaeUCG004	rs2726805	A	G	0.0548397	0.0120844	6.30399e-06	0.0329832	0.0257017	0.199384
genus.LachnospiraceaeUCG004	rs2882478	G	A	-0.0577091	0.0118338	1.20811e-06	-0.034303	0.0255064	0.178664
genus.LachnospiraceaeUCG004	rs35182105	A	G	-0.109724	0.024221	4.86508e-06	-0.0431794	0.0563674	0.443655
genus.LachnospiraceaeUCG004	rs6656451	C	T	-0.05436	0.011947	5.56781e-06	-0.064243	0.0253628	0.0113105
genus.LachnospiraceaeUCG004	rs7629954	A	G	0.108441	0.023825	5.77222e-06	-0.0518296	0.0609708	0.395285
class.Bacteroidia	rs11146701	A	G	0.0473596	0.010541	7.08228e-06	-0.0421858	0.0267212	0.114396
class.Bacteroidia	rs13291169	C	G	0.0689676	0.0148765	3.74579e-06	0.0191183	0.0365414	0.600839
class.Bacteroidia	rs17343978	A	C	-0.0552057	0.0120278	8.35928e-06	0.0598727	0.0313914	0.056482
class.Bacteroidia	rs2032750	T	C	-0.0508393	0.0106807	1.91509e-06	-0.004094	0.0254864	0.872381
class.Bacteroidia	rs4916508	G	A	-0.0466729	0.0105312	8.47116e-06	0.0309177	0.0256707	0.228436
class.Bacteroidia	rs55773148	G	A	-0.121514	0.0236759	3.89585e-07	-0.0243321	0.0565214	0.666836
class.Bacteroidia	rs62531359	T	G	0.0655728	0.0149891	9.08665e-06	0.016922	0.0332826	0.611147
class.Bacteroidia	rs62575403	C	T	0.140055	0.0311128	7.06129e-06	-0.041283	0.0633948	0.514914
class.Bacteroidia	rs72706335	T	C	-0.22241	0.0493458	7.65519e-06	-0.067218	0.0827729	0.416747
class.Bacteroidia	rs73975615	G	A	-0.207018	0.0442633	1.21616e-06	0.181448	0.150034	0.226518
class.Bacteroidia	rs7546249	T	A	-0.0567113	0.0118386	1.54814e-06	0.0317365	0.0277917	0.253478
class.Bacteroidia	rs7631304	G	A	-0.0645771	0.0132957	8.36781e-07	0.0112918	0.0358345	0.752678
class.Bacteroidia	rs79585701	A	C	0.0646823	0.0149628	9.98589e-06	0.00499214	0.0363582	0.89079
class.Bacteroidia	rs929878	C	T	-0.0548532	0.012153	4.73377e-06	0.026465	0.0312024	0.396343
order.Bacteroidales	rs11146701	A	G	0.0473596	0.010541	7.08228e-06	-0.0421858	0.0267212	0.114396
order.Bacteroidales	rs13291169	C	G	0.0689676	0.0148765	3.74579e-06	0.0191183	0.0365414	0.600839
order.Bacteroidales	rs17343978	A	C	-0.0552057	0.0120278	8.35928e-06	0.0598727	0.0313914	0.056482
order.Bacteroidales	rs2032750	T	C	-0.0508393	0.0106807	1.91509e-06	-0.004094	0.0254864	0.872381
order.Bacteroidales	rs4916508	G	A	-0.0466729	0.0105312	8.47116e-06	0.0309177	0.0256707	0.228436
order.Bacteroidales	rs55773148	G	A	-0.121514	0.0236759	3.89585e-07	-0.0243321	0.0565214	0.666836
order.Bacteroidales	rs62531359	T	G	0.0655728	0.0149891	9.08665e-06	0.016922	0.0332826	0.611147
order.Bacteroidales	rs62575403	C	T	0.140055	0.0311128	7.06129e-06	-0.041283	0.0633948	0.514914
order.Bacteroidales	rs72706335	T	C	-0.22241	0.0493458	7.65519e-06	-0.067218	0.0827729	0.416747
order.Bacteroidales	rs73975615	G	A	-0.207018	0.0442633	1.21616e-06	0.181448	0.150034	0.226518
order.Bacteroidales	rs7546249	T	A	-0.0567113	0.0118386	1.54814e-06	0.0317365	0.0277917	0.253478
order.Bacteroidales	rs7631304	G	A	-0.0645771	0.0132957	8.36781e-07	0.0112918	0.0358345	0.752678
order.Bacteroidales	rs79585701	A	C	0.0646823	0.0149628	9.98589e-06	0.00499214	0.0363582	0.89079
order.Bacteroidales	rs929878	C	T	-0.0548532	0.012153	4.73377e-06	0.026465	0.0312024	0.396343
genus.Blautia	rs11149971	C	T	0.117605	0.02339	1.03934e-06	-0.0687918	0.0558238	0.217836
genus.Blautia	rs113271346	C	T	0.0782682	0.0172116	6.85386e-06	-0.00834074	0.0461416	0.856553
genus.Blautia	rs115043014	G	A	-0.206605	0.043992	5.186e-06	0.133295	0.0966398	0.167804
genus.Blautia	rs117001700	T	C	0.196414	0.0441122	8.83912e-06	0.258624	0.107157	0.0158001
genus.Blautia	rs12453000	C	T	0.0625335	0.0129987	1.26117e-06	0.0122258	0.0367863	0.739627
genus.Blautia	rs16892041	T	C	-0.0622605	0.0141804	8.82028e-06	-0.0240613	0.0310009	0.437661
genus.Blautia	rs2788271	T	G	-0.0575596	0.0133492	7.16388e-06	-0.00832827	0.033561	0.804016
genus.Blautia	rs3005511	A	G	0.0501085	0.0110768	6.18905e-06	0.0608584	0.0276021	0.027465
genus.Blautia	rs4926264	T	C	0.0826207	0.0178239	5.10293e-06	-0.00127669	0.0415171	0.975468
genus.Blautia	rs67794373	C	T	0.0601709	0.0123443	1.00003e-06	0.0267099	0.0304163	0.379867
genus.Blautia	rs682885	A	G	-0.0493376	0.0107359	4.4908e-06	-0.0305427	0.0270276	0.258452
genus.Blautia	rs72973581	A	G	0.125169	0.0265408	1.73934e-06	-0.033019	0.0542299	0.54261
genus.Blautia	rs7860714	A	G	-0.0502178	0.0109853	4.09147e-06	-0.00980021	0.0265719	0.712262
order.Gastranaerophilales	rs11150282	T	C	0.098235	0.0197127	7.36053e-07	0.0056309	0.0265124	0.831805
order.Gastranaerophilales	rs113884518	T	C	-0.20591	0.0455376	7.73987e-06	-0.243066	0.0870729	0.00524602
order.Gastranaerophilales	rs1221147	T	A	0.126305	0.0279161	4.8596e-06	0.00875091	0.0356064	0.805862
order.Gastranaerophilales	rs16851659	G	C	-0.0895168	0.0186555	1.27024e-06	-0.0227726	0.0266814	0.393382
order.Gastranaerophilales	rs28678345	T	C	0.213083	0.0471377	8.05953e-06	0.0894604	0.0593545	0.131754
order.Gastranaerophilales	rs367480	G	A	-0.0841649	0.0185948	7.52418e-06	0.0532545	0.0264993	0.0444672
order.Gastranaerophilales	rs4129395	G	A	0.0904264	0.0185253	1.21742e-06	-0.0117441	0.0253526	0.643197
order.Gastranaerophilales	rs73074665	A	T	0.164631	0.0356037	3.6238e-06	-0.0394155	0.0510857	0.440376
order.Gastranaerophilales	rs789069	A	C	-0.10413	0.0234459	6.50003e-06	-0.0303029	0.0364968	0.406376
order.Gastranaerophilales	rs79790072	T	C	0.226103	0.0488017	3.5381e-06	0.00761661	0.0740345	0.918059
order.Gastranaerophilales	rs8028558	A	G	0.08346	0.0188504	9.78236e-06	0.0141398	0.0264351	0.592727
order.Gastranaerophilales	rs9864379	T	C	-0.160521	0.0292752	4.65873e-08	-0.00645681	0.035621	0.85616
family.unknownfamily	rs11150282	T	C	0.098235	0.0197127	7.36053e-07	0.0056309	0.0265124	0.831805
family.unknownfamily	rs113884518	T	C	-0.20591	0.0455376	7.73987e-06	-0.243066	0.0870729	0.00524602
family.unknownfamily	rs1221147	T	A	0.126305	0.0279161	4.8596e-06	0.00875091	0.0356064	0.805862
family.unknownfamily	rs16851659	G	C	-0.0895168	0.0186555	1.27024e-06	-0.0227726	0.0266814	0.393382
family.unknownfamily	rs28678345	T	C	0.213083	0.0471377	8.05953e-06	0.0894604	0.0593545	0.131754
family.unknownfamily	rs367480	G	A	-0.0841649	0.0185948	7.52418e-06	0.0532545	0.0264993	0.0444672
family.unknownfamily	rs4129395	G	A	0.0904264	0.0185253	1.21742e-06	-0.0117441	0.0253526	0.643197
family.unknownfamily	rs73074665	A	T	0.164631	0.0356037	3.6238e-06	-0.0394155	0.0510857	0.440376
family.unknownfamily	rs789069	A	C	-0.10413	0.0234459	6.50003e-06	-0.0303029	0.0364968	0.406376
family.unknownfamily	rs79790072	T	C	0.226103	0.0488017	3.5381e-06	0.00761661	0.0740345	0.918059
family.unknownfamily	rs8028558	A	G	0.08346	0.0188504	9.78236e-06	0.0141398	0.0264351	0.592727
family.unknownfamily	rs9864379	T	C	-0.160521	0.0292752	4.65873e-08	-0.00645681	0.035621	0.85616
genus.Dorea	rs11150408	T	G	0.0488254	0.0109063	7.05777e-06	-0.0227952	0.0253739	0.368988
genus.Dorea	rs12216169	T	A	0.0881722	0.0193683	5.33123e-06	-0.000811361	0.0393788	0.983562
genus.Dorea	rs12537781	T	C	-0.055544	0.0125223	9.15137e-06	-0.00483884	0.029729	0.870704
genus.Dorea	rs13279148	G	A	0.0715309	0.0150878	2.25283e-06	0.00910891	0.0400317	0.820002
genus.Dorea	rs1899291	C	T	0.0697217	0.0150285	4.56686e-06	-0.0301822	0.0351952	0.391132
genus.Dorea	rs3005511	A	G	0.0516127	0.0112852	5.28702e-06	0.0608584	0.0276021	0.027465
genus.Dorea	rs345219	T	G	-0.0497368	0.0112621	8.8006e-06	-0.00437144	0.0255683	0.864247
genus.Dorea	rs3752849	G	A	0.163846	0.036608	7.68057e-06	-0.0234681	0.0583067	0.687322
genus.Dorea	rs4793307	C	T	0.0574165	0.0122472	4.0069e-06	-0.017315	0.0298336	0.561655
genus.Dorea	rs62503162	A	G	-0.0974091	0.0194379	7.46605e-07	-0.0412025	0.0620941	0.506978
genus.Dorea	rs62583469	T	A	-0.0634136	0.0142227	5.77508e-06	-0.00102642	0.036897	0.977807
genus.Dorea	rs73729431	C	T	-0.13745	0.0299983	3.1674e-06	0.111456	0.0892826	0.211904
genus.Barnesiella	rs11155559	T	C	0.0956023	0.0212961	8.91914e-06	0.0379433	0.0439348	0.387792
genus.Barnesiella	rs113258194	A	G	0.098992	0.0214121	7.31119e-06	0.0475381	0.0429139	0.267968
genus.Barnesiella	rs12909713	C	T	-0.0550716	0.0120039	4.94527e-06	0.00898721	0.0253728	0.723184
genus.Barnesiella	rs13242616	T	C	-0.0583747	0.0123176	2.29017e-06	-0.00998923	0.0274046	0.715478
genus.Barnesiella	rs199035	G	A	0.0559495	0.0119716	3.00294e-06	0.013543	0.0255188	0.595622
genus.Barnesiella	rs2057922	G	C	0.0915241	0.0194623	3.82634e-06	0.0139836	0.0347419	0.687317
genus.Barnesiella	rs2276875	A	G	-0.0697176	0.0139537	4.65027e-07	-0.0302166	0.029141	0.299777
genus.Barnesiella	rs2428166	G	A	-0.165859	0.0337309	8.50874e-07	0.0531974	0.106807	0.618435
genus.Barnesiella	rs28418786	C	G	-0.0791324	0.0174957	6.47627e-06	0.00383427	0.0407106	0.924963
genus.Barnesiella	rs28479800	A	T	-0.09152	0.0210002	7.93418e-06	0.0780826	0.0400835	0.051415
genus.Barnesiella	rs35177866	A	G	0.0917125	0.0190133	2.94763e-06	-0.0110896	0.0479119	0.81696
genus.Barnesiella	rs62251337	A	G	-0.0690763	0.0149374	4.24161e-06	0.00403452	0.0360923	0.910995
genus.Barnesiella	rs72684847	T	C	-0.114369	0.0253873	6.76169e-06	0.0325211	0.0479793	0.49789
genus.Barnesiella	rs76181748	C	T	-0.0778559	0.017164	6.7766e-06	-0.00224921	0.0304063	0.941033
genus.Barnesiella	rs77455852	T	G	-0.0891491	0.0195601	3.16354e-06	-0.0394527	0.036151	0.275128
genus.Barnesiella	rs79795328	A	G	-0.0818645	0.0176441	4.23302e-06	-0.0129855	0.0365908	0.722675
genus.Desulfovibrio	rs12031543	T	C	-0.127185	0.0281887	6.54764e-06	-0.03512	0.037095	0.343763
genus.Desulfovibrio	rs13066142	G	A	0.119141	0.0250891	3.78665e-06	-0.0339316	0.0436308	0.436747
genus.Desulfovibrio	rs16863365	A	G	0.109402	0.0226964	1.7945e-06	0.05569	0.0597589	0.351382
genus.Desulfovibrio	rs2032031	A	G	-0.0654931	0.0148681	9.14277e-06	-0.0776995	0.0252839	0.00211861
genus.Desulfovibrio	rs2590913	G	A	0.154496	0.0339396	6.65421e-06	0.024923	0.0575366	0.664892
genus.Desulfovibrio	rs2853179	C	T	0.0811971	0.0174234	2.42439e-06	-0.00794625	0.030305	0.79316
genus.Desulfovibrio	rs4797774	G	A	0.212582	0.0470044	5.64315e-06	0.0342284	0.0650947	0.59901
genus.Desulfovibrio	rs6580353	T	C	0.0770979	0.0169735	4.93857e-06	-0.0137363	0.0320389	0.668115
genus.Desulfovibrio	rs72647089	T	G	-0.106594	0.0239337	8.29763e-06	-0.0153666	0.0465334	0.741228
genus.Desulfovibrio	rs7729080	C	A	-0.070287	0.0157691	9.95869e-06	-0.00971785	0.02788	0.72742
family.Veillonellaceae	rs111810795	C	T	-0.0867108	0.0180573	1.72927e-06	0.0107758	0.042831	0.80136
family.Veillonellaceae	rs114889439	A	G	-0.253809	0.0539169	6.19028e-06	0.00715799	0.071275	0.920005
family.Veillonellaceae	rs11700976	C	A	0.0503337	0.0113763	9.25376e-06	-0.0529256	0.0254353	0.0374533
family.Veillonellaceae	rs12186441	G	A	0.208096	0.0453999	4.52857e-06	-0.09697	0.0629813	0.123642
family.Veillonellaceae	rs12668619	A	G	0.055301	0.0117654	2.57364e-06	0.0297526	0.0270263	0.270952
family.Veillonellaceae	rs12741784	C	T	-0.0621452	0.0119266	1.28494e-07	-0.00877591	0.0290135	0.762288
family.Veillonellaceae	rs1442060	G	A	-0.0514024	0.0112125	4.50675e-06	-0.0116284	0.025653	0.650336
family.Veillonellaceae	rs1447205	G	C	-0.0520689	0.0115656	7.34899e-06	0.0458342	0.0263933	0.0824613
family.Veillonellaceae	rs1693340	T	C	0.0818934	0.018245	9.25271e-06	-0.0490548	0.0492913	0.319638
family.Veillonellaceae	rs2175069	A	G	-0.0526752	0.0114886	4.63558e-06	-0.00818482	0.0262781	0.755444
family.Veillonellaceae	rs2561116	T	G	-0.083617	0.0187159	7.88518e-06	0.00964637	0.0542854	0.858961
family.Veillonellaceae	rs2585520	G	T	-0.0904972	0.0200428	5.26922e-06	0.0432431	0.0657209	0.51055
family.Veillonellaceae	rs4263802	G	A	0.050942	0.0114921	7.45003e-06	0.000115963	0.0269457	0.996566
family.Veillonellaceae	rs4461038	A	G	-0.0554965	0.0119467	3.73474e-06	0.0265415	0.0279494	0.342301
family.Veillonellaceae	rs4797169	T	C	0.0587799	0.0128297	4.49346e-06	-0.0470854	0.0297284	0.113226
family.Veillonellaceae	rs61264131	A	C	0.202367	0.0464388	6.74544e-06	-0.00372827	0.0433273	0.931427
family.Veillonellaceae	rs6692542	A	G	0.0534397	0.0118254	8.67975e-06	-0.0175489	0.0267095	0.511163
family.Veillonellaceae	rs6909981	C	T	-0.0638697	0.0141765	5.47618e-06	-0.0233266	0.0385574	0.545189
family.Veillonellaceae	rs75768969	C	G	-0.0703773	0.0156855	7.19233e-06	0.00946725	0.045589	0.83549
family.Veillonellaceae	rs79535861	A	C	0.100666	0.0207016	1.57687e-06	-0.00484442	0.0444184	0.913152
family.Veillonellaceae	rs9345168	C	A	0.0509102	0.0113253	8.48887e-06	-0.0136895	0.0255046	0.591445
class.Gammaproteobacteria	rs11181912	G	A	-0.0579153	0.0118796	9.94762e-07	-0.0225586	0.0271297	0.405687
class.Gammaproteobacteria	rs12404135	A	G	-0.0788843	0.0172415	8.89485e-06	0.102713	0.0477297	0.0313986
class.Gammaproteobacteria	rs2234691	T	C	0.0762905	0.0171962	8.39264e-06	-0.0552447	0.0384966	0.151272
class.Gammaproteobacteria	rs6469506	T	A	0.0541424	0.0116333	3.28982e-06	-0.0500232	0.0269288	0.0632252
class.Gammaproteobacteria	rs6706173	A	C	0.074251	0.0146392	1.99495e-07	-0.0519654	0.0366732	0.156487
class.Gammaproteobacteria	rs75101789	C	T	0.0729012	0.0163003	8.78789e-06	0.00605876	0.0448955	0.892649
class.Gammaproteobacteria	rs79795896	A	G	-0.15921	0.0351373	7.92404e-06	-0.0545216	0.0599543	0.363147
class.Gammaproteobacteria	rs9494710	C	T	-0.0549673	0.0120924	4.54607e-06	0.0398505	0.0271174	0.141682
class.Gammaproteobacteria	rs9973122	T	A	0.0740614	0.0162596	6.77007e-06	-0.0245782	0.045899	0.592314
genus.Akkermansia	rs11184341	G	C	0.0655855	0.0142236	4.06353e-06	0.00461104	0.0284609	0.871296
genus.Akkermansia	rs111862613	T	C	0.0911199	0.0196748	3.39236e-06	0.0233895	0.0340183	0.491731
genus.Akkermansia	rs117107102	A	G	0.204406	0.0431629	3.01139e-06	-0.102937	0.0604351	0.0885177
genus.Akkermansia	rs11729256	T	C	0.0750473	0.0150184	6.58393e-07	-0.0445702	0.0337261	0.186323
genus.Akkermansia	rs12908520	G	A	0.061772	0.0130954	2.26482e-06	-0.019633	0.0255904	0.44296
genus.Akkermansia	rs2602429	C	T	0.0745352	0.0156201	2.71569e-06	-0.0431562	0.0289642	0.136228
genus.Akkermansia	rs4242783	G	A	0.0685454	0.0147701	2.99799e-06	-0.0135864	0.0283233	0.631447
genus.Akkermansia	rs4936098	A	G	0.0649225	0.0135934	1.10359e-06	-0.050995	0.0266156	0.0553669
genus.Akkermansia	rs61779207	G	A	-0.0760539	0.0167769	6.32116e-06	0.0195507	0.0306681	0.523804
genus.Akkermansia	rs74542928	T	C	0.112623	0.0236434	1.4802e-06	-0.0271799	0.0592751	0.646566
genus.Akkermansia	rs9349825	A	G	-0.0703407	0.0147133	2.59886e-06	0.0353154	0.0322784	0.273917
genus.Akkermansia	rs941682	G	A	-0.0632957	0.0143777	9.17126e-06	-0.0442105	0.0284289	0.119916
family.Verrucomicrobiaceae	rs11184341	G	C	0.0655301	0.014223	4.13844e-06	0.00461104	0.0284609	0.871296
family.Verrucomicrobiaceae	rs111862613	T	C	0.0907065	0.0196746	3.73127e-06	0.0233895	0.0340183	0.491731
family.Verrucomicrobiaceae	rs117107102	A	G	0.204683	0.0431573	2.91821e-06	-0.102937	0.0604351	0.0885177
family.Verrucomicrobiaceae	rs11729256	T	C	0.0749798	0.0150177	6.7309e-07	-0.0445702	0.0337261	0.186323
family.Verrucomicrobiaceae	rs12908520	G	A	0.0619104	0.0130946	2.15138e-06	-0.019633	0.0255904	0.44296
family.Verrucomicrobiaceae	rs2602429	C	T	0.0745516	0.0156195	2.69939e-06	-0.0431562	0.0289642	0.136228
family.Verrucomicrobiaceae	rs4242783	G	A	0.0687992	0.0147694	2.75444e-06	-0.0135864	0.0283233	0.631447
family.Verrucomicrobiaceae	rs4936098	A	G	0.0648691	0.0135928	1.12929e-06	-0.050995	0.0266156	0.0553669
family.Verrucomicrobiaceae	rs61779207	G	A	-0.0758811	0.0167762	6.63029e-06	0.0195507	0.0306681	0.523804
family.Verrucomicrobiaceae	rs74542928	T	C	0.112124	0.0236422	1.64613e-06	-0.0271799	0.0592751	0.646566
family.Verrucomicrobiaceae	rs9349825	A	G	-0.0704354	0.0147128	2.51287e-06	0.0353154	0.0322784	0.273917
family.Verrucomicrobiaceae	rs941682	G	A	-0.0631526	0.0143767	9.58114e-06	-0.0442105	0.0284289	0.119916
order.Verrucomicrobiales	rs11184341	G	C	0.0655342	0.0142231	4.13405e-06	0.00461104	0.0284609	0.871296
order.Verrucomicrobiales	rs111862613	T	C	0.090699	0.0196746	3.73846e-06	0.0233895	0.0340183	0.491731
order.Verrucomicrobiales	rs117107102	A	G	0.204683	0.0431573	2.91821e-06	-0.102937	0.0604351	0.0885177
order.Verrucomicrobiales	rs11729256	T	C	0.0749798	0.0150177	6.7309e-07	-0.0445702	0.0337261	0.186323
order.Verrucomicrobiales	rs12908520	G	A	0.0618926	0.0130946	2.17163e-06	-0.019633	0.0255904	0.44296
order.Verrucomicrobiales	rs2602429	C	T	0.0746844	0.0156194	2.58297e-06	-0.0431562	0.0289642	0.136228
order.Verrucomicrobiales	rs4242783	G	A	0.0689292	0.0147693	2.63612e-06	-0.0135864	0.0283233	0.631447
order.Verrucomicrobiales	rs4936098	A	G	0.0648843	0.0135928	1.12221e-06	-0.050995	0.0266156	0.0553669
order.Verrucomicrobiales	rs61779207	G	A	-0.0758309	0.0167762	6.72285e-06	0.0195507	0.0306681	0.523804
order.Verrucomicrobiales	rs74542928	T	C	0.112164	0.0236422	1.63222e-06	-0.0271799	0.0592751	0.646566
order.Verrucomicrobiales	rs9349825	A	G	-0.0704036	0.0147128	2.53687e-06	0.0353154	0.0322784	0.273917
order.Verrucomicrobiales	rs941682	G	A	-0.0631436	0.0143767	9.61003e-06	-0.0442105	0.0284289	0.119916
class.Verrucomicrobiae	rs11184341	G	C	0.0655342	0.0142231	4.13405e-06	0.00461104	0.0284609	0.871296
class.Verrucomicrobiae	rs111862613	T	C	0.090699	0.0196746	3.73846e-06	0.0233895	0.0340183	0.491731
class.Verrucomicrobiae	rs117107102	A	G	0.204683	0.0431573	2.91821e-06	-0.102937	0.0604351	0.0885177
class.Verrucomicrobiae	rs11729256	T	C	0.0749798	0.0150177	6.7309e-07	-0.0445702	0.0337261	0.186323
class.Verrucomicrobiae	rs12908520	G	A	0.0618926	0.0130946	2.17163e-06	-0.019633	0.0255904	0.44296
class.Verrucomicrobiae	rs2602429	C	T	0.0746844	0.0156194	2.58297e-06	-0.0431562	0.0289642	0.136228
class.Verrucomicrobiae	rs4242783	G	A	0.0689292	0.0147693	2.63612e-06	-0.0135864	0.0283233	0.631447
class.Verrucomicrobiae	rs4936098	A	G	0.0648843	0.0135928	1.12221e-06	-0.050995	0.0266156	0.0553669
class.Verrucomicrobiae	rs61779207	G	A	-0.0758309	0.0167762	6.72285e-06	0.0195507	0.0306681	0.523804
class.Verrucomicrobiae	rs74542928	T	C	0.112164	0.0236422	1.63222e-06	-0.0271799	0.0592751	0.646566
class.Verrucomicrobiae	rs9349825	A	G	-0.0704036	0.0147128	2.53687e-06	0.0353154	0.0322784	0.273917
class.Verrucomicrobiae	rs941682	G	A	-0.0631436	0.0143767	9.61003e-06	-0.0442105	0.0284289	0.119916
family.Oxalobacteraceae	rs111966731	T	C	0.204031	0.0445746	4.56318e-06	0.0555882	0.0454708	0.221517
family.Oxalobacteraceae	rs11246212	T	C	0.13607	0.0291797	4.50836e-06	0.00652364	0.0365504	0.858343
family.Oxalobacteraceae	rs12002250	A	C	0.196145	0.044523	5.53202e-06	0.0589698	0.0637677	0.355091
family.Oxalobacteraceae	rs12509763	C	G	-0.16332	0.0360823	8.04848e-06	0.0129602	0.0429201	0.762681
family.Oxalobacteraceae	rs1569853	T	C	-0.140043	0.0281704	7.45179e-07	0.0148309	0.0390148	0.703845
family.Oxalobacteraceae	rs17138946	G	T	-0.189444	0.0430248	8.09008e-06	0.0367575	0.0505857	0.467448
family.Oxalobacteraceae	rs36057338	G	T	0.181604	0.0398742	6.25787e-06	0.0405599	0.0702155	0.563501
family.Oxalobacteraceae	rs4428215	G	A	0.12561	0.0230053	4.87931e-08	0.0362591	0.0291903	0.214176
family.Oxalobacteraceae	rs561239	A	G	0.105525	0.0236769	7.1938e-06	-0.0319777	0.0315274	0.310448
family.Oxalobacteraceae	rs6000536	C	T	-0.118383	0.0241355	7.38718e-07	0.0101307	0.0338636	0.764816
family.Oxalobacteraceae	rs62435498	C	A	0.181521	0.0400608	7.45831e-06	0.0133805	0.0418557	0.749211
family.Oxalobacteraceae	rs736744	C	T	0.105642	0.0200648	1.49416e-07	-0.0176555	0.0256293	0.490899
family.Oxalobacteraceae	rs7993559	C	A	0.0921059	0.0201114	5.03729e-06	0.0328981	0.0257436	0.201279
family.Oxalobacteraceae	rs80330081	A	C	-0.18756	0.0423688	6.63998e-06	0.00693133	0.0418396	0.868421
family.Oxalobacteraceae	rs934049	G	A	0.109751	0.0238636	4.21147e-06	-0.039629	0.0313376	0.206022
family.Alcaligenaceae	rs112135816	T	G	-0.0775052	0.0171554	5.27662e-06	-0.0523935	0.0526002	0.319216
family.Alcaligenaceae	rs112159068	A	T	0.131484	0.0281089	3.56484e-06	-0.0881838	0.0762822	0.247673
family.Alcaligenaceae	rs1153990	A	G	-0.058727	0.0128306	5.96787e-06	0.00648372	0.0273922	0.81289
family.Alcaligenaceae	rs147968	C	T	0.0489475	0.0110321	9.12701e-06	0.0279987	0.0254362	0.271009
family.Alcaligenaceae	rs17000015	A	T	-0.0609257	0.0125363	1.12719e-06	0.00447078	0.0284611	0.875179
family.Alcaligenaceae	rs2367850	G	C	0.0629104	0.0131712	1.84631e-06	0.0117382	0.0311847	0.706614
family.Alcaligenaceae	rs28480294	T	C	-0.0516967	0.0115503	6.606e-06	-0.0166451	0.0265735	0.531065
family.Alcaligenaceae	rs4033856	C	T	0.081834	0.0168931	1.02902e-06	0.0779565	0.0452334	0.0848106
family.Alcaligenaceae	rs62191117	A	G	0.0684302	0.0133636	2.75943e-07	-0.0201763	0.0313342	0.519636
family.Alcaligenaceae	rs62395635	T	C	0.110583	0.0238514	3.34696e-06	0.0236322	0.0532491	0.657184
family.Alcaligenaceae	rs67737557	C	G	0.0738409	0.0151678	1.03742e-06	-0.021106	0.0317622	0.506371
family.Alcaligenaceae	rs6969323	A	C	-0.0593564	0.0129137	3.88581e-06	-0.0272494	0.0305008	0.371644
family.Alcaligenaceae	rs7302582	G	C	-0.106817	0.023298	3.33554e-06	0.0582727	0.0561191	0.299096
family.Alcaligenaceae	rs74776516	T	G	-0.0944052	0.0213287	6.85049e-06	0.0593857	0.0502593	0.23737
family.Alcaligenaceae	rs7638039	T	C	0.0603335	0.0127779	2.70479e-06	-0.0256942	0.0295169	0.384031
family.Alcaligenaceae	rs9537886	A	C	-0.0570888	0.0110683	2.35108e-07	-0.0315167	0.0255883	0.218066
genus.Eggerthella	rs112205261	T	C	-0.188618	0.0403613	3.34648e-06	0.00326674	0.0468841	0.944451
genus.Eggerthella	rs13070736	A	C	-0.121331	0.0272024	7.61915e-06	0.00014606	0.0343953	0.996612
genus.Eggerthella	rs1784446	G	A	0.0907728	0.0198096	5.23136e-06	0.00902162	0.0253191	0.721604
genus.Eggerthella	rs2223081	G	A	0.102572	0.0221108	3.88889e-06	0.0495662	0.028266	0.0795042
genus.Eggerthella	rs2240838	A	G	0.0980582	0.0197653	7.36205e-07	-0.0358754	0.0256682	0.162215
genus.Eggerthella	rs3851328	T	G	-0.107774	0.0236527	4.17589e-06	-0.0288298	0.0306835	0.347431
genus.Eggerthella	rs4985746	G	A	0.110522	0.0247653	5.71461e-06	0.0151726	0.0415519	0.715
genus.Eggerthella	rs6430926	C	T	0.0879736	0.0197127	8.37122e-06	0.0028624	0.025539	0.91076
genus.Eggerthella	rs67490567	T	C	0.108495	0.0245457	8.94216e-06	0.0153313	0.0293416	0.601315
genus.Eggerthella	rs76663501	C	T	0.175349	0.0378576	4.82574e-06	0.00447631	0.0581753	0.938667
genus.Butyricimonas	rs11228830	A	G	0.135265	0.0298411	6.55162e-06	-0.0762306	0.0452661	0.0921701
genus.Butyricimonas	rs113054641	G	A	-0.144881	0.0274574	1.73694e-07	0.0346847	0.0613374	0.571751
genus.Butyricimonas	rs12304031	G	A	-0.086278	0.0196846	6.70067e-06	-0.0390353	0.0383682	0.308969
genus.Butyricimonas	rs12458763	A	C	0.122037	0.0269587	6.36646e-06	0.000241844	0.0606379	0.996818
genus.Butyricimonas	rs1862649	G	A	0.113124	0.0248176	4.76256e-06	-0.0181071	0.0503662	0.719215
genus.Butyricimonas	rs2114713	G	T	0.062721	0.0138998	6.87713e-06	0.00559617	0.0255231	0.826448
genus.Butyricimonas	rs2642760	G	C	0.0713357	0.0145396	8.5808e-07	0.00877185	0.0274844	0.749608
genus.Butyricimonas	rs270727	G	C	-0.0694173	0.0150795	5.38157e-06	0.0268739	0.0272821	0.324606
genus.Butyricimonas	rs326049	C	G	0.0759694	0.0167617	8.1865e-06	-0.0380933	0.028853	0.18675
genus.Butyricimonas	rs62130338	G	A	-0.0732608	0.0158324	3.8981e-06	-0.0057563	0.0267897	0.829869
genus.Butyricimonas	rs62390301	T	C	-0.0872983	0.0174893	7.41905e-07	0.0428039	0.0317815	0.17804
genus.Butyricimonas	rs7083431	A	C	0.0703539	0.0144439	8.8546e-07	0.0262369	0.0285348	0.357848
genus.Butyricimonas	rs71428626	G	T	-0.133188	0.0289905	4.80413e-06	0.00775496	0.0708879	0.912887
genus.Butyricimonas	rs72814525	A	G	0.0664154	0.0149766	8.24599e-06	-0.00828528	0.0295435	0.779137
genus.Butyricimonas	rs78453362	A	G	-0.14948	0.0327073	4.0581e-06	0.10415	0.0814657	0.201089
genus.Butyricimonas	rs9657374	C	T	0.0680719	0.0148172	4.50359e-06	-0.0302951	0.0278881	0.277342
phylum.Firmicutes	rs112334273	G	A	0.0627459	0.0127415	9.26452e-07	0.0112311	0.0284336	0.692846
phylum.Firmicutes	rs12554342	G	C	-0.0525703	0.0116908	6.8085e-06	0.0261766	0.0311893	0.401312
phylum.Firmicutes	rs13421739	C	G	0.0943944	0.0179641	1.94644e-06	-0.0187604	0.0500936	0.708027
phylum.Firmicutes	rs2009919	T	C	0.0536457	0.0106294	4.94716e-07	0.0131889	0.0257677	0.608764
phylum.Firmicutes	rs2273429	A	G	-0.0702112	0.0153063	9.26239e-06	0.018935	0.0414238	0.647597
phylum.Firmicutes	rs2332027	G	A	-0.0482656	0.0104823	4.04546e-06	0.0351278	0.0261574	0.17929
phylum.Firmicutes	rs2547978	A	G	0.0465802	0.0105075	8.56845e-06	0.00564098	0.0262017	0.829541
phylum.Firmicutes	rs3792064	G	A	0.0897349	0.0182532	6.75498e-07	-0.0162606	0.0571059	0.77584
phylum.Firmicutes	rs3852931	C	T	-0.0482086	0.0105	4.52594e-06	-0.00334505	0.0264677	0.899429
phylum.Firmicutes	rs4750583	A	G	0.0616007	0.0137936	5.78565e-06	-0.0357015	0.0326657	0.274422
phylum.Firmicutes	rs56199908	T	C	-0.186194	0.041051	8.66656e-06	0.051064	0.056563	0.366642
phylum.Firmicutes	rs6814436	T	C	0.0680205	0.0150844	6.80463e-06	-0.0682057	0.0363174	0.0603754
phylum.Firmicutes	rs6815608	T	C	0.0935765	0.0210869	7.23859e-06	0.023044	0.035487	0.516103
phylum.Firmicutes	rs7247191	T	C	-0.0713033	0.0157424	4.73101e-06	-0.0529265	0.0425826	0.2139
phylum.Firmicutes	rs72738886	T	C	0.0864609	0.0190398	7.67884e-06	0.0251058	0.0477673	0.599175
phylum.Firmicutes	rs72771021	C	T	-0.141357	0.0308303	5.12438e-06	-0.0911604	0.050512	0.0711181
phylum.Firmicutes	rs7573799	C	G	-0.0698446	0.0153935	8.05164e-06	-0.0205522	0.0353005	0.560427
phylum.Firmicutes	rs8085381	G	A	0.0647291	0.0146219	8.67253e-06	0.00384375	0.0327781	0.90665
genus.FamilyXIIIUCG001	rs112362903	A	G	-0.149047	0.0333271	7.8777e-06	-0.0542156	0.0716061	0.448969
genus.FamilyXIIIUCG001	rs116979587	T	A	-0.121679	0.0260821	3.04638e-06	-0.010713	0.0597698	0.857752
genus.FamilyXIIIUCG001	rs12049454	T	C	-0.0647298	0.0134065	1.17378e-06	0.00501989	0.0260264	0.847056
genus.FamilyXIIIUCG001	rs1426266	T	C	-0.0665521	0.0137151	1.24935e-06	0.0671475	0.0285025	0.0184803
genus.FamilyXIIIUCG001	rs2276529	C	G	-0.0759406	0.0165099	5.35677e-06	-0.0159792	0.0317473	0.614736
genus.FamilyXIIIUCG001	rs3842897	G	A	-0.112639	0.0242751	5.19705e-06	0.042451	0.0446663	0.341908
genus.FamilyXIIIUCG001	rs62414802	C	T	-0.0611904	0.013457	4.29181e-06	0.0146377	0.0291867	0.616005
genus.FamilyXIIIUCG001	rs7119679	G	A	-0.0809085	0.0174782	3.52494e-06	-0.0170043	0.0300482	0.571462
genus.FamilyXIIIUCG001	rs76463770	A	G	0.19313	0.0419866	3.77476e-06	-0.0576383	0.0734402	0.432552
genus.FamilyXIIIUCG001	rs8076666	A	G	0.088655	0.0198094	8.0183e-06	-0.0252701	0.0388506	0.515408
order.Desulfovibrionales	rs112381107	C	T	0.21009	0.0456974	3.21653e-06	-0.0410852	0.0532576	0.440445
order.Desulfovibrionales	rs11599763	T	C	-0.0554862	0.0117486	2.60698e-06	0.0106248	0.0260088	0.682901
order.Desulfovibrionales	rs16851319	G	C	-0.0729137	0.0150954	2.70287e-06	0.0189208	0.0335755	0.573073
order.Desulfovibrionales	rs17791387	A	G	-0.0727501	0.0154369	2.25294e-06	0.0425617	0.0433307	0.325976
order.Desulfovibrionales	rs186073	T	C	0.0529219	0.0118542	8.74432e-06	-0.0329	0.0259479	0.204825
order.Desulfovibrionales	rs2692012	A	G	0.112244	0.0253553	2.27021e-06	0.0544951	0.0561192	0.331519
order.Desulfovibrionales	rs2838334	G	A	0.0569024	0.0124223	4.16791e-06	-0.0531467	0.0266962	0.0465029
order.Desulfovibrionales	rs3935584	C	T	-0.0524466	0.0115749	7.1974e-06	-0.00541491	0.0255119	0.831912
order.Desulfovibrionales	rs4506934	C	T	-0.0953383	0.0201367	2.42998e-06	0.00507983	0.0395151	0.89771
order.Desulfovibrionales	rs6058181	C	T	0.0836765	0.0166098	2.5277e-07	-0.0123545	0.0344429	0.719823
order.Desulfovibrionales	rs62020470	A	G	-0.0573633	0.0129462	7.50981e-06	0.0295203	0.0330492	0.371738
order.Desulfovibrionales	rs72647048	T	C	-0.0772459	0.0170876	9.00294e-06	-0.0322651	0.0400925	0.420955
order.Desulfovibrionales	rs9928243	C	A	-0.0544713	0.0117811	3.96636e-06	0.0307216	0.0254071	0.226596
family.Desulfovibrionaceae	rs112381107	C	T	0.211435	0.0456962	2.81875e-06	-0.0410852	0.0532576	0.440445
family.Desulfovibrionaceae	rs11599763	T	C	-0.0555931	0.0117493	2.49704e-06	0.0106248	0.0260088	0.682901
family.Desulfovibrionaceae	rs16851319	G	C	-0.0732697	0.0150964	2.39649e-06	0.0189208	0.0335755	0.573073
family.Desulfovibrionaceae	rs17791387	A	G	-0.0729251	0.0154381	2.09678e-06	0.0425617	0.0433307	0.325976
family.Desulfovibrionaceae	rs2692012	A	G	0.114231	0.0253568	1.5639e-06	0.0544951	0.0561192	0.331519
family.Desulfovibrionaceae	rs2838334	G	A	0.0571419	0.012423	3.82375e-06	-0.0531467	0.0266962	0.0465029
family.Desulfovibrionaceae	rs3935584	C	T	-0.0525838	0.0115757	6.78137e-06	-0.00541491	0.0255119	0.831912
family.Desulfovibrionaceae	rs4506934	C	T	-0.0943381	0.020138	3.16043e-06	0.00507983	0.0395151	0.89771
family.Desulfovibrionaceae	rs6058181	C	T	0.0834742	0.0166111	2.69912e-07	-0.0123545	0.0344429	0.719823
family.Desulfovibrionaceae	rs7164160	A	T	-0.0574455	0.0129468	7.3435e-06	0.0297362	0.0330687	0.368532
family.Desulfovibrionaceae	rs72647048	T	C	-0.0770089	0.017089	9.60885e-06	-0.0322651	0.0400925	0.420955
family.Desulfovibrionaceae	rs9928243	C	A	-0.0541732	0.0117819	4.48478e-06	0.0307216	0.0254071	0.226596
genus.RuminococcaceaeNK4A214group	rs11241747	C	T	0.0533858	0.0120035	6.58971e-06	-0.0161039	0.0278346	0.562888
genus.RuminococcaceaeNK4A214group	rs114244418	C	G	-0.175266	0.0372779	3.59151e-06	0.0259707	0.0647736	0.68846
genus.RuminococcaceaeNK4A214group	rs11586410	G	A	-0.0863422	0.0169937	3.66276e-07	-0.0590874	0.0353467	0.0945932
genus.RuminococcaceaeNK4A214group	rs12642039	T	C	-0.0553003	0.0119397	3.43005e-06	0.0120588	0.0264371	0.648295
genus.RuminococcaceaeNK4A214group	rs12731	A	G	-0.0527684	0.0115053	4.87237e-06	0.000159136	0.0261905	0.995152
genus.RuminococcaceaeNK4A214group	rs13087692	T	G	0.0574623	0.012594	8.69224e-06	-0.0237415	0.0277658	0.392517
genus.RuminococcaceaeNK4A214group	rs136761	G	A	-0.0587521	0.0119155	8.15195e-07	0.00828395	0.0264182	0.753847
genus.RuminococcaceaeNK4A214group	rs147475196	A	G	-0.133769	0.0295196	4.72496e-06	0.0299198	0.0414495	0.470394
genus.RuminococcaceaeNK4A214group	rs34576931	G	C	-0.0873312	0.0194886	4.71641e-06	-0.0180581	0.0496864	0.716275
genus.RuminococcaceaeNK4A214group	rs35559912	T	C	-0.0925071	0.0203674	4.89023e-06	-0.0435516	0.0391475	0.265923
genus.RuminococcaceaeNK4A214group	rs4814689	C	T	-0.1083	0.0230708	4.5519e-06	-0.105622	0.062367	0.0903483
genus.RuminococcaceaeNK4A214group	rs5994253	A	G	-0.0811302	0.0157621	2.35183e-07	0.0188527	0.0363088	0.6036
genus.RuminococcaceaeNK4A214group	rs62027366	T	C	0.0615389	0.0137612	6.58456e-06	-0.0229408	0.0315943	0.467773
genus.RuminococcaceaeNK4A214group	rs6681678	C	T	-0.100174	0.024	9.04931e-06	0.000791002	0.0702055	0.99101
genus.RuminococcaceaeNK4A214group	rs73158814	C	G	-0.109257	0.0227458	2.19798e-06	-0.0199135	0.0693089	0.77387
genus.RuminococcaceaeNK4A214group	rs7573569	T	C	0.107739	0.0233638	3.23139e-06	0.0683387	0.0527312	0.194981
family.unknownfamily	rs11251024	G	A	0.104201	0.0206737	6.62801e-07	-0.0252383	0.0286979	0.37916
family.unknownfamily	rs11606187	A	G	-0.154539	0.0326288	3.30586e-06	0.0561076	0.0364154	0.123374
family.unknownfamily	rs13219468	G	C	0.115344	0.0236958	1.40637e-06	0.00825602	0.028143	0.769247
family.unknownfamily	rs13385922	T	C	0.0929494	0.0201348	3.96829e-06	0.00257982	0.0266813	0.922972
family.unknownfamily	rs166849	G	A	0.0911053	0.0202239	7.73898e-06	0.0412296	0.0257478	0.109313
family.unknownfamily	rs2172426	C	T	-0.10212	0.0198947	3.17425e-07	-0.0209709	0.0259397	0.418833
family.unknownfamily	rs267959	A	G	0.0988612	0.0209676	2.61993e-06	0.0632506	0.0283045	0.0254402
family.unknownfamily	rs2930903	C	G	0.0908335	0.0209434	6.8435e-06	-0.00434507	0.0264306	0.86942
family.unknownfamily	rs4383094	T	C	0.149188	0.0320662	4.28134e-06	0.0483514	0.0365109	0.185404
family.unknownfamily	rs55921101	A	T	-0.109245	0.0236201	4.32139e-06	-0.0154368	0.0298519	0.605077
family.unknownfamily	rs60775321	T	C	-0.0962425	0.0213842	7.1046e-06	-0.00202989	0.0281698	0.942555
family.unknownfamily	rs72671304	T	C	0.172322	0.0370028	3.79578e-06	0.0497819	0.0481185	0.30087
family.unknownfamily	rs7911787	G	T	-0.223071	0.0470232	3.38824e-06	-0.0401744	0.0727878	0.58099
family.unknownfamily	rs8126061	T	C	-0.159135	0.0351904	7.36334e-06	0.0278377	0.0382216	0.466414
family.unknownfamily	rs9542068	T	C	0.0990709	0.0218149	6.52339e-06	0.0134	0.0269271	0.618738
order.NB1n	rs11251024	G	A	0.104201	0.0206737	6.62801e-07	-0.0252383	0.0286979	0.37916
order.NB1n	rs11606187	A	G	-0.154539	0.0326288	3.30586e-06	0.0561076	0.0364154	0.123374
order.NB1n	rs13219468	G	C	0.115344	0.0236958	1.40637e-06	0.00825602	0.028143	0.769247
order.NB1n	rs13385922	T	C	0.0929494	0.0201348	3.96829e-06	0.00257982	0.0266813	0.922972
order.NB1n	rs166849	G	A	0.0911053	0.0202239	7.73898e-06	0.0412296	0.0257478	0.109313
order.NB1n	rs2172426	C	T	-0.10212	0.0198947	3.17425e-07	-0.0209709	0.0259397	0.418833
order.NB1n	rs267959	A	G	0.0988612	0.0209676	2.61993e-06	0.0632506	0.0283045	0.0254402
order.NB1n	rs2930903	C	G	0.0908335	0.0209434	6.8435e-06	-0.00434507	0.0264306	0.86942
order.NB1n	rs4383094	T	C	0.149188	0.0320662	4.28134e-06	0.0483514	0.0365109	0.185404
order.NB1n	rs55921101	A	T	-0.109245	0.0236201	4.32139e-06	-0.0154368	0.0298519	0.605077
order.NB1n	rs60775321	T	C	-0.0962425	0.0213842	7.1046e-06	-0.00202989	0.0281698	0.942555
order.NB1n	rs72671304	T	C	0.172322	0.0370028	3.79578e-06	0.0497819	0.0481185	0.30087
order.NB1n	rs7911787	G	T	-0.223071	0.0470232	3.38824e-06	-0.0401744	0.0727878	0.58099
order.NB1n	rs8126061	T	C	-0.159135	0.0351904	7.36334e-06	0.0278377	0.0382216	0.466414
order.NB1n	rs9542068	T	C	0.0990709	0.0218149	6.52339e-06	0.0134	0.0269271	0.618738
phylum.Verrucomicrobia	rs11252894	A	C	0.0784055	0.0162769	1.10556e-06	-0.0317133	0.029797	0.287186
phylum.Verrucomicrobia	rs117107102	A	G	0.204283	0.0427565	2.67935e-06	-0.102937	0.0604351	0.0885177
phylum.Verrucomicrobia	rs11729256	T	C	0.0696984	0.0146953	2.23402e-06	-0.0445702	0.0337261	0.186323
phylum.Verrucomicrobia	rs12512971	A	C	0.171057	0.0398053	9.81381e-06	-0.00532215	0.0474623	0.910717
phylum.Verrucomicrobia	rs12908520	G	A	0.0594916	0.012823	3.40448e-06	-0.019633	0.0255904	0.44296
phylum.Verrucomicrobia	rs2602429	C	T	0.0764148	0.0153487	8.7104e-07	-0.0431562	0.0289642	0.136228
phylum.Verrucomicrobia	rs3995795	C	T	0.0610914	0.0138592	9.72209e-06	-0.000762125	0.0260826	0.976689
phylum.Verrucomicrobia	rs45598138	C	A	-0.143901	0.03054	2.19127e-06	-0.008179	0.0805954	0.919168
phylum.Verrucomicrobia	rs61779207	G	A	-0.0755253	0.0164385	5.27971e-06	0.0195507	0.0306681	0.523804
phylum.Verrucomicrobia	rs74542928	T	C	0.115994	0.0231324	4.08375e-07	-0.0271799	0.0592751	0.646566
phylum.Verrucomicrobia	rs76430504	T	C	-0.11753	0.025458	3.4956e-06	0.0260674	0.0580816	0.653571
phylum.Verrucomicrobia	rs9349825	A	G	-0.0660243	0.0143911	6.27486e-06	0.0353154	0.0322784	0.273917
genus..Eubacteriumbrachygroup	rs112617308	T	C	-0.170873	0.0362844	2.38033e-06	0.00958057	0.043871	0.827133
genus..Eubacteriumbrachygroup	rs12151423	A	G	0.101329	0.0227324	9.2705e-06	0.0243689	0.0253394	0.3362
genus..Eubacteriumbrachygroup	rs13139592	T	C	-0.145997	0.0327192	7.96753e-06	-0.0165653	0.0374239	0.658026
genus..Eubacteriumbrachygroup	rs1384962	A	G	0.120888	0.0266264	6.99292e-06	-0.0337896	0.0273562	0.216766
genus..Eubacteriumbrachygroup	rs2913110	C	T	0.105143	0.022942	4.55806e-06	-0.0424772	0.0266031	0.110333
genus..Eubacteriumbrachygroup	rs4862235	G	A	0.104806	0.0225751	3.73143e-06	0.0120234	0.025521	0.637557
genus..Eubacteriumbrachygroup	rs62348779	T	C	-0.201481	0.043286	3.78122e-06	0.0913732	0.0476961	0.0553988
genus..Eubacteriumbrachygroup	rs6591893	G	A	0.108225	0.0240319	7.34344e-06	0.0199931	0.0267734	0.455213
genus..Eubacteriumbrachygroup	rs720439	A	G	-0.111927	0.0251252	7.02827e-06	-0.0551844	0.0296203	0.062454
genus..Eubacteriumbrachygroup	rs73199919	T	C	-0.236717	0.0531335	8.15524e-06	-0.0207136	0.0595213	0.727838
genus..Eubacteriumbrachygroup	rs9613196	T	A	-0.238718	0.0528561	4.98786e-06	0.000266689	0.0638137	0.996666
genus.Clostridiumsensustricto1	rs11264403	G	A	-0.139062	0.0334454	7.75544e-06	-0.0348985	0.0485382	0.472148
genus.Clostridiumsensustricto1	rs115807074	A	G	-0.22736	0.0492575	4.31688e-06	-0.0712722	0.122808	0.561675
genus.Clostridiumsensustricto1	rs11586026	A	T	0.110967	0.0250498	8.84988e-06	-0.0119919	0.070693	0.865298
genus.Clostridiumsensustricto1	rs116847295	C	T	0.110021	0.0246032	4.58118e-06	0.00256094	0.0382145	0.94657
genus.Clostridiumsensustricto1	rs12341505	G	A	0.0810718	0.0180121	4.82174e-06	0.00754502	0.0435291	0.86239
genus.Clostridiumsensustricto1	rs12490337	C	G	-0.0616879	0.0137581	7.49465e-06	0.0344932	0.031583	0.274769
genus.Clostridiumsensustricto1	rs2795528	G	A	-0.184315	0.0392204	2.7204e-06	0.0899911	0.0549866	0.101714
genus.Clostridiumsensustricto1	rs2817172	C	T	0.058139	0.0124492	2.76655e-06	0.0248991	0.0259355	0.337035
genus.Clostridiumsensustricto1	rs550843	T	C	-0.0783246	0.0169209	2.05071e-06	0.0367472	0.0283572	0.195021
genus.Escherichia.Shigella	rs112767262	T	C	0.0732963	0.0163589	8.20636e-06	-0.0677177	0.0306791	0.0272942
genus.Escherichia.Shigella	rs113127095	A	G	0.151009	0.0323434	3.33349e-06	-0.061142	0.0642864	0.34156
genus.Escherichia.Shigella	rs113513883	A	G	0.172283	0.038041	5.27716e-06	0.0240972	0.0713605	0.735602
genus.Escherichia.Shigella	rs1154904	A	G	-0.0613376	0.0130644	3.03751e-06	0.0460014	0.0253057	0.0690908
genus.Escherichia.Shigella	rs11706043	T	A	0.075657	0.0164155	5.87272e-06	0.016258	0.0308237	0.597881
genus.Escherichia.Shigella	rs117092367	A	T	0.117362	0.0264533	9.65021e-06	0.0102215	0.0508231	0.840605
genus.Escherichia.Shigella	rs118526	C	A	-0.0594401	0.013598	7.99566e-06	-0.00903746	0.0277407	0.744588
genus.Escherichia.Shigella	rs2267739	G	C	0.115505	0.0237628	1.42478e-06	0.0791618	0.0402864	0.0494174
genus.Escherichia.Shigella	rs2798105	A	G	-0.100851	0.0222045	8.24501e-06	-0.0645062	0.0423912	0.128087
genus.Escherichia.Shigella	rs35555519	C	G	0.101976	0.0222883	4.92332e-06	-0.0465671	0.0424184	0.27229
genus.Escherichia.Shigella	rs4731451	G	A	-0.0609885	0.0135157	7.4731e-06	-0.00241945	0.02734	0.929483
genus.Escherichia.Shigella	rs57024273	T	C	0.0626172	0.0139919	9.70464e-06	-0.0169468	0.0290154	0.559178
genus.Escherichia.Shigella	rs592299	T	C	-0.0592004	0.0129486	4.76927e-06	0.00386208	0.0255384	0.879797
genus.Escherichia.Shigella	rs73208162	A	G	-0.119296	0.024839	2.19391e-06	-0.0722925	0.0711896	0.309871
genus.Escherichia.Shigella	rs7502686	G	C	-0.136384	0.0302576	5.90386e-06	0.0434743	0.0525382	0.407964
family.Defluviitaleaceae	rs112893842	T	C	0.110761	0.0232545	2.75032e-06	-0.0735245	0.0441252	0.0956599
family.Defluviitaleaceae	rs1582238	T	C	0.0801923	0.0167061	1.692e-06	-0.0345515	0.0265478	0.193095
family.Defluviitaleaceae	rs17051335	C	T	-0.134314	0.0292201	4.58117e-06	0.0565948	0.0421688	0.179563
family.Defluviitaleaceae	rs1908593	T	C	0.070223	0.0156601	7.859e-06	0.0254639	0.0257059	0.321887
family.Defluviitaleaceae	rs28696126	A	T	-0.107106	0.0238173	5.56327e-06	-0.00802261	0.0380538	0.833025
[truncated: 530 more rows]

## Sheet: Table S3
Table S3. Five Mendelian randomization models estimate the causal effects of gut microbiota on Hashimoto's thyroiditis.
[truncated: 996 more rows]

[truncated: 13 more sheets: Table S4, Table S5, Table S6, Table S7, Table S8, Table S9, Table S10, Table S11, Table S12, Table S13, Table S14, Table S15, Table S16]
